# Supplementary material for: Lesion mimic gene HLM1 positively regulates cell death and disease resistance in rice
Source: Front Plant Sci. 2025 Nov 5;16:1669235. doi: 10.3389/fpls.2025.1669235 (PMC12627016; doi:10.3389/fpls.2025.1669235)
Supplement: Supplementary file 1 [file Table1.xlsx]

## Sheet: Up-regulate DEGs
Table S1 Up-regulate DEGs
Gene ID	Gene Symbol	log2 (hlm1 / WT)	WTA FPKM	WTB FPKM	WTC FPKM	hlm1A FPKM	hlm1B FPKM	hlm1C FPKM	hlm1 Average FPKM	WT Average FPKM	Pvalue(hlm1 / WT)	Qvalue (hlm1 / WT)
107275257	LOC107275257	1.23079	1.72	2.15	2.16	4.75	4.07	5.63	4.81667	2.01	1.87179e-05	6.5816e-05
107275286	LOC107275286	1.58878	15.6	17.63	15.45	49.57	46.89	53.36	49.94	16.2267	8.93007e-43	1.48863e-41
107275312	LOC107275312	1.13825	2.8	3.34	2.69	6.51	6.18	7.09	6.59333	2.94333	1.38421e-10	7.48687e-10
107275376	LOC107275376	4.54433	0	0	0	0.1	0.13	0.2	0.143333	0	0.00324056	0.00828044
107275456	LOC107275456	1.55559	0.61	0.26	0.52	1.4	1.31	1.46	1.39	0.463333	0.000155054	0.000488084
107275574	LOC107275574	3.65799	0.04	0	0.04	0.33	0.43	0.23	0.33	0.0266667	2.71979e-05	9.37261e-05
107275616	LOC107275616	1.86116	0.28	0.28	0.14	0.85	0.84	0.88	0.856667	0.233333	0.000100328	0.00032335
107275669	LOC107275669	1.69582	0.52	0.5	0.35	1.03	1.42	2.07	1.50667	0.456667	5.1284e-08	2.29757e-07
107275672	LOC107275672	5.46692	0	0.03	0	0.47	0.41	0.44	0.44	0.01	1.9545e-05	6.85548e-05
107275703	LOC107275703	1.37418	0.33	0.28	0.34	0.95	0.65	0.9	0.833333	0.316667	0.00076682	0.0021839
107275748	LOC107275748	1.99563	2.44	2.92	2.28	10.76	9.92	10.2	10.2933	2.54667	9.85494e-44	1.68341e-42
107275770	LOC107275770	2.32247	1.11	1.31	1.03	6.04	5.22	6.22	5.82667	1.15	4.55092e-24	4.56754e-23
107275781	LOC107275781	1.37889	0.7	0.55	0.35	1.42	1.37	1.48	1.42333	0.533333	0.00103141	0.00287152
107275802	LOC107275802	4.01356	0	0	0	0.11	0.08	0.05	0.08	0	0.0168744	0.0372304
107275818	LOC107275818	1.1415	43.02	44.1	43.8	96.12	98.9	98.6	97.8733	43.64	5.2834e-201	4.54786e-199
107275881	LOC107275881	4.98594	0.03	0	0.03	0.47	0.65	0.77	0.63	0.02	7.25534e-06	2.66949e-05
107275890	LOC107275890	1.20439	1.11	0.88	1.22	3.2	2.11	2.21	2.50667	1.07	9.15087e-07	3.6731e-06
107275911	LOC107275911	1.25962	0.75	0.43	0.33	1.08	1.39	1.19	1.22	0.503333	0.000127763	0.000406729
107275937	LOC107275937	2.53656	0.76	0.63	0.86	4.64	4.19	4.41	4.41333	0.75	3.66029e-27	4.07058e-26
107275946	LOC107275946	3.92748	0.2	0	0.08	1.52	1.29	1.47	1.42667	0.0933333	2.51609e-14	1.6943e-13
107275960	LOC107275960	4.63025	0.04	0.04	0	0.74	0.69	0.74	0.723333	0.0266667	4.14107e-05	0.000139914
107276008	LOC107276008	1.52454	0.58	0.51	0.29	1.43	1.18	1.42	1.34333	0.46	9.53268e-09	4.52466e-08
107276009	LOC107276009	3.25933	0.14	0	0.03	0.44	0.57	0.58	0.53	0.0566667	1.34654e-05	4.8195e-05
107276018	LOC107276018	5.20389	0.07	0	0	0.83	1.36	0.84	1.01	0.0233333	6.64769e-05	0.000219006
107276026	LOC107276026	3.74147	0	0.23	0.05	1.03	1.41	1.37	1.27	0.0933333	1.34809e-07	5.81035e-07
107276046	LOC107276046	1.07573	19.32	18.07	18.5	40.54	41.26	38.27	40.0233	18.63	9.7829e-64	2.40476e-62
107276047	LOC107276047	4.68936	0	0	0.08	0.56	0.96	0.73	0.75	0.0266667	0.000516184	0.00151046
107276048	LOC107276048	4.7935	0	0.03	0.01	0.37	0.33	0.46	0.386667	0.0133333	1.69234e-07	7.23094e-07
107276054	LOC107276054	3.58253	0	0.04	0	0.16	0.08	0.28	0.173333	0.0133333	0.0189081	0.0412659
107276056	LOC107276056	6.54421	0	0	0	0.72	0.71	0.76	0.73	0	2.8739e-07	1.20329e-06
107276079	LOC107276079	1.57227	0.07	0.17	0.04	0.15	0.33	0.37	0.283333	0.0933333	0.0185962	0.0406549
107276131	LOC107276131	4.9556	0.09	0	0.05	1.53	1.44	1.4	1.45667	0.0466667	4.54291e-08	2.04855e-07
107276160	LOC107276160	3.665	8.94	8.93	8.59	113.9	113.43	114.08	113.803	8.82	0	0
107276211	LOC107276211	3.18806	0.06	0.17	0.06	0.99	0.81	0.88	0.893333	0.0966667	8.61359e-05	0.000279809
107276233	LOC107276233	1.20798	2.03	1.59	2.5	4.92	5.01	4.5	4.81	2.04	7.87091e-08	3.47285e-07
107276242	LOC107276242	1.88164	0.67	0.49	0.37	2.48	1.54	1.75	1.92333	0.51	2.35525e-05	8.184e-05
107276258	LOC107276258	1.32095	14.44	14.06	13.8	36.47	34.77	36.39	35.8767	14.1	2.78741e-162	1.90457e-160
107276261	LOC107276261	1.73986	1.17	0.93	1.06	3.63	3.37	3.78	3.59333	1.05333	2.15054e-08	9.9282e-08
107276265	LOC107276265	2.18163	1.01	1.07	0.74	4.4	4.3	4.42	4.37333	0.94	8.59683e-30	1.03711e-28
107276303	LOC107276303	1.57058	0.58	0.44	0.73	1.91	1.54	1.85	1.76667	0.583333	0.000775782	0.00220812
107276324	LOC107276324	2.17623	0.6	0.72	1.02	4.52	3.78	2.49	3.59667	0.78	1.13177e-06	4.49438e-06
107276352	LOC107276352	2.24351	0.32	0.42	0.28	1.58	1.51	1.84	1.64333	0.34	4.2295e-12	2.51174e-11
107276391	LOC107276391	1.18373	8.64	9	9.29	19.81	21.31	21.08	20.7333	8.97667	5.10665e-61	1.20743e-59
107276403	LOC107276403	4.15549	0	0.04	0.09	0.99	0.58	0.86	0.81	0.0433333	1.49827e-05	5.33101e-05
107276429	LOC107276429	1.67561	0.23	0.52	0.44	1.32	1.37	1.19	1.29333	0.396667	1.57568e-08	7.37042e-08
107276446	LOC107276446	1.35328	11.95	10.7	11.34	30.14	29.89	28.26	29.43	11.33	7.02044e-87	2.30721e-85
107276475	LOC107276475	6.56345	0	0.03	0.03	1.59	2.03	1.71	1.77667	0.02	4.44034e-10	2.32524e-09
107276478	LOC107276478	3.10134	0.07	0	0.03	0.31	0.31	0.28	0.3	0.0333333	0.00340114	0.00866603
107276502	LOC107276502	3.66554	0.08	0.27	0.19	2.13	2.07	2.41	2.20333	0.18	3.28551e-17	2.5512e-16
107276515	LOC107276515	7.10116	0	0.02	0	0.75	1.18	0.86	0.93	0.00666667	5.25759e-09	2.54392e-08
107276520	LOC107276520	1.23341	2.02	1.87	2.13	4.57	4.88	4.96	4.80333	2.00667	2.8773e-20	2.51522e-19
107276587	LOC107276587	8.40531	0.47	0.43	0.52	161.04	165.48	166.01	164.177	0.473333	2.39993e-240	2.53491e-238
107276603	LOC107276603	1.04674	1.72	1.81	1.52	3.85	3.55	3.22	3.54	1.68333	0.000449031	0.00132777
107276628	LOC107276628	5.30346	0	0	0	0.21	0.2	0.61	0.34	0	0.000222676	0.000685951
107276690	LOC107276690	1.32229	0.21	0.14	0.08	0.43	0.29	0.37	0.363333	0.143333	0.0124461	0.0283497
107276784	LOC107276784	1.04674	2.22	1.54	1.03	3.61	3.28	3.23	3.37333	1.59667	0.00508854	0.0125517
107276789	LOC107276789	1.77132	0.38	0.74	0.53	1.76	1.9	2.1	1.92	0.55	4.6741e-09	2.26977e-08
107276806	LOC107276806	1.10491	5.48	5.45	5.7	11.59	12.52	12.23	12.1133	5.54333	7.0507e-54	1.47401e-52
107276819	LOC107276819	1.47919	0.98	0.93	0.88	2.44	2.65	2.82	2.63667	0.93	3.70147e-11	2.07536e-10
107276832	LOC107276832	3.31352	1.44	1.75	2.15	17.26	18.67	20.31	18.7467	1.78	3.26412e-107	1.34961e-105
107276835	LOC107276835	1.34006	1.71	1.79	1.54	4.48	4.32	4.17	4.32333	1.68	1.90977e-19	1.61912e-18
107276878	LOC107276878	1.01543	1.37	2.06	1.79	3.29	3.6	3.85	3.58	1.74	0.000621184	0.00179598
107276886	LOC107276886	3.96943	0.03	0	0	0.24	0.11	0.22	0.19	0.01	0.0062231	0.0150977
107276898	LOC107276898	3.50954	0	0.03	0.03	0.06	0.32	0.36	0.246667	0.02	0.00585811	0.0142939
107276903	LOC107276903	1.40375	1.74	2.32	1.48	4.75	5.58	4.64	4.99	1.84667	2.00191e-07	8.5011e-07
107276915	LOC107276915	2.39324	0.64	0.13	0.92	2.77	3.8	2.54	3.03667	0.563333	3.05809e-05	0.000104772
107276927	LOC107276927	1.51796	0.81	0.92	0.76	1.9	2.87	2.46	2.41	0.83	1.13819e-05	4.09985e-05
107276972	LOC107276972	1.74171	0.33	0.33	0.15	0.69	0.97	1.1	0.92	0.27	1.90898e-05	6.70456e-05
107276974	LOC107276974	1.45211	0.93	0.88	1.41	2.77	3.17	3.02	2.98667	1.07333	5.06998e-06	1.89394e-05
107276977	LOC107276977	1.48041	3.99	4.28	3.8	11.78	10.66	11.78	11.4067	4.02333	1.66256e-73	4.67606e-72
107276986	LOC107276986	1.93227	0.89	0.77	1.04	3.41	3.73	3.32	3.48667	0.9	3.27261e-27	3.64615e-26
107277108	LOC107277108	4.77509	0.12	0.07	0.1	2.41	2.76	2.7	2.62333	0.0966667	3.17311e-35	4.44162e-34
107277144	LOC107277144	2.84	0.48	0.42	0.56	3.75	3.72	3.15	3.54	0.486667	9.13022e-27	1.00565e-25
107277145	LOC107277145	3.03427	0.41	0.41	0.15	2.8	2.68	2.66	2.71333	0.323333	1.07391e-16	8.14284e-16
107277162	LOC107277162	5.47804	0.02	0.03	0	0.95	0.82	0.58	0.783333	0.0166667	4.80228e-07	1.97445e-06
107277163	LOC107277163	1.09339	9.93	8.45	10.58	20.79	20.79	21.24	20.94	9.65333	7.47978e-27	8.2537e-26
107277166	LOC107277166	1.00396	0.12	0.13	0.13	0.2	0.28	0.3	0.26	0.126667	0.0121486	0.02774
107277191	LOC107277191	1.26149	1.66	1.49	1.01	3.73	2.99	3.17	3.29667	1.38667	0.000258531	0.000789965
107277295	LOC107277295	3.71406	0.18	0.09	0.09	1.65	1.69	1.52	1.62	0.12	9.29503e-10	4.75425e-09
107277350	LOC107277350	5.36724	0.36	0.27	0.5	16.05	16.62	14.79	15.82	0.376667	1.99474e-67	5.13285e-66
107277363	LOC107277363	1.643	0.18	0.08	0.14	0.38	0.43	0.45	0.42	0.133333	0.000248331	0.000760814
107277389	LOC107277389	4.11927	1.17	1.17	1.52	22.49	23.64	22.21	22.78	1.28667	1.0512e-136	5.91313e-135
107277406	LOC107277406	3.61301	0.19	0.3	0.15	3.19	2.39	2.4	2.66	0.213333	2.23352e-17	1.74723e-16
107277424	LOC107277424	2.06942	1.47	0.61	1.06	3.49	4.67	5.38	4.51333	1.04667	1.10363e-05	3.98131e-05
107277447	LOC107277447	1.47864	0.91	0.93	0.95	2.94	2.75	3.37	3.02	0.93	9.90061e-24	9.81057e-23
107277481	LOC107277481	5.65111	0	0	0	0.58	0.46	0.58	0.54	0	3.04304e-05	0.000104286
107277524	LOC107277524	1.37147	2.55	3.39	1.71	5.39	7.63	7.04	6.68667	2.55	3.35095e-08	1.52699e-07
107277540	LOC107277540	1.07487	0.65	0.71	0.69	1.41	1.54	1.45	1.46667	0.683333	0.000547083	0.00159393
107277573	LOC107277573	1.29642	3.44	3	3.7	9.03	8.49	7.91	8.47667	3.38	5.0476e-08	2.26263e-07
107277595	LOC107277595	2.08743	0.07	0.41	0	0.55	0.69	0.84	0.693333	0.16	0.0125223	0.0285073
107277620	LOC107277620	3.07267	0.12	0.12	0.28	1.15	1.08	1.2	1.14333	0.173333	4.59315e-05	0.000154369
107277624	LOC107277624	1.81846	1.66	0.51	0.81	3.45	3.74	3.56	3.58333	0.993333	5.50678e-07	2.25187e-06
107277625	LOC107277625	4.07292	0.13	0	0.19	2.45	1.48	1.56	1.83	0.106667	6.6359e-08	2.94945e-07
107277638	LOC107277638	4.40555	0	0	0.05	0.37	0.42	0.42	0.403333	0.0166667	0.00139553	0.00380467
107277664	LOC107277664	1.72309	0.52	0.6	0.54	1.76	1.91	1.93	1.86667	0.553333	5.99756e-15	4.16985e-14
107277673	LOC107277673	3.84381	0.04	0.05	0.09	0.81	0.63	1.19	0.876667	0.06	6.98021e-06	2.57139e-05
107277679	LOC107277679	1.1653	0.83	0.77	0.73	1.93	1.51	1.87	1.77	0.776667	2.48019e-07	1.04277e-06
107277690	LOC107277690	1.16744	3.9	3.31	3.56	8.34	8.14	8.1	8.19333	3.59	2.00906e-40	3.17407e-39
107277697	LOC107277697	2.32461	0.34	0.17	0.86	2.95	1.64	2.45	2.34667	0.456667	1.33829e-05	4.79068e-05
107277770	LOC107277770	1.95563	0.36	0.26	0.31	1.29	1.16	1.25	1.23333	0.31	1.91777e-12	1.15823e-11
107277777	LOC107277777	2.98583	0.3	0.4	0.5	3.13	3.52	2.9	3.18333	0.4	4.74164e-15	3.31381e-14
107277861	LOC107277861	2.39775	0.57	0.76	0.8	4	3.28	4.11	3.79667	0.71	1.41308e-18	1.16139e-17
107277909	LOC107277909	2.5099	0.04	0.09	0.05	0.32	0.69	0.07	0.36	0.06	0.0182411	0.0399581
107277921	LOC107277921	6.36742	0	0	0	0.35	0.25	0.55	0.383333	0	9.3601e-07	3.75086e-06
107277933	LOC107277933	1.65324	1.8	1.57	1.77	5.22	5.4	5.77	5.46333	1.71333	7.36901e-53	1.51824e-51
107277934	LOC107277934	3.68601	0.04	0	0.04	0.5	0.21	0.38	0.363333	0.0266667	0.00264259	0.00686269
107277949	LOC107277949	1.3404	7.44	7.77	7.41	18.52	19.07	20.61	19.4	7.54	2.3318e-45	4.14109e-44
107277953	LOC107277953	5.44701	2.17	2.12	2.36	99.79	98.28	97.36	98.4767	2.21667	1.27352e-232	1.3108e-230
107277961	LOC107277961	2.22275	0.07	0.07	0.11	0.44	0.29	0.48	0.403333	0.0833333	0.00435863	0.0108878
107277977	LOC107277977	1.65573	0.28	0.17	0.26	0.74	0.63	0.92	0.763333	0.236667	3.23499e-05	0.000110504
107277978	LOC107277978	2.5668	1.16	1.45	1.31	7.76	8.36	7.55	7.89	1.30667	6.36915e-23	6.13285e-22
107277997	LOC107277997	2.72391	0.34	0.17	0	1.04	1.38	1.06	1.16	0.17	0.0143623	0.0322588
107278046	LOC107278046	1.43937	21.13	16.85	20.54	53.56	56.64	52.13	54.11	19.5067	1.23629e-40	1.96216e-39
107278050	LOC107278050	1.45396	0.19	0.23	0.34	0.71	0.78	0.75	0.746667	0.253333	5.89312e-05	0.000195425
107278051	LOC107278051	1.36168	0.9	0.54	0.81	2.32	1.56	2.01	1.96333	0.75	0.000265722	0.000810912
107278080	LOC107278080	4.46698	0	0	0.03	0.23	0.1	0.28	0.203333	0.01	0.00126772	0.00347858
107278103	LOC107278103	4.30546	1.48	1.7	1.7	32.54	36	30.27	32.9367	1.62667	5.21831e-45	9.19975e-44
107278106	LOC107278106	1.32148	25.72	26.04	26.4	67.91	65.42	65.14	66.1567	26.0533	1.32035e-240	1.40073e-238
107278124	LOC107278124	3.10455	0.17	0.55	0.33	3.35	2.95	2.93	3.07667	0.35	2.7259e-13	1.72647e-12
107278127	LOC107278127	1.52805	0.59	0.81	0.51	1.42	2.44	1.77	1.87667	0.636667	2.04091e-05	7.13759e-05
107278148	LOC107278148	4.74103	0.03	0.01	0.01	0.51	0.45	0.62	0.526667	0.0166667	2.55049e-09	1.25977e-08
107278166	LOC107278166	2.46943	0.25	0.25	0.37	1.57	1.58	1.69	1.61333	0.29	2.97557e-21	2.69764e-20
107278201	LOC107278201	2.05782	0.25	0.25	0	0.82	0.87	0.46	0.716667	0.166667	0.00329163	0.00840206
107278221	LOC107278221	4.93222	0.13	0	0.13	2.92	3.14	2.26	2.77333	0.0866667	2.22073e-14	1.49749e-13
107278232	LOC107278232	3.88218	0.04	0	0	0.08	0.23	0.31	0.206667	0.0133333	0.00860197	0.0203049
107278238	LOC107278238	4.13682	0.07	0.18	0.12	1.75	1.77	1.79	1.77	0.123333	3.64474e-53	7.56079e-52
107278245	LOC107278245	1.23933	0.3	0.3	0.13	0.45	0.68	0.6	0.576667	0.243333	0.00389615	0.00981258
107278283	LOC107278283	1.05204	0.62	0.45	0.69	1.19	1.33	1.19	1.23667	0.586667	0.000123093	0.000392585
107278414	LOC107278414	2.69908	0.45	0.18	0.19	1.53	1.36	2.22	1.70333	0.273333	3.31744e-05	0.000113273
107278429	LOC107278429	2.4186	0.13	0	0.08	0.34	0.43	0.39	0.386667	0.07	0.0074553	0.0177786
107278437	LOC107278437	4.78893	0.07	0	0	0.56	0.7	0.85	0.703333	0.0233333	0.000345881	0.00103799
107278441	LOC107278441	3.90681	0.32	0.39	0.2	4.58	4.83	4.49	4.63333	0.303333	4.59352e-18	3.6864e-17
107278481	LOC107278481	1.54196	0.34	0.23	0.4	1.1	1.04	0.76	0.966667	0.323333	0.00583585	0.0142425
107278523	LOC107278523	2.7342	1.25	1.03	1	7.46	7.03	7.65	7.38	1.09333	1.01119e-79	3.02706e-78
107278601	LOC107278601	1.60148	10.25	10.57	11.14	32.18	32.22	34.39	32.93	10.6533	4.03555e-65	1.01047e-63
107278617	LOC107278617	4.75069	0	0	0	0.32	0.26	0.39	0.323333	0	0.00148414	0.00402492
107278621	LOC107278621	4.03911	1.18	0.76	0.57	17.77	12.2	12.05	14.0067	0.836667	1.42464e-32	1.85165e-31
107278622	LOC107278622	2.36438	0.18	0.09	0.18	0.45	0.9	1	0.783333	0.15	0.00936695	0.0219542
107278642	LOC107278642	2.65471	2.72	2.87	3.2	19.58	18.88	17.87	18.7767	2.93	2.52817e-99	9.70658e-98
107278685	LOC107278685	2.62407	0.23	0.14	0.05	0.96	1	0.6	0.853333	0.14	7.32821e-05	0.000240215
107278716	LOC107278716	4.13752	0.73	0.73	0.44	10.91	12.36	10.71	11.3267	0.633333	9.18606e-71	2.4743e-69
107278735	LOC107278735	1.23943	7.59	7.44	6.99	17.59	18.28	16.98	17.6167	7.34	1.93898e-57	4.33057e-56
107278736	LOC107278736	1.21921	0.23	0.33	0.38	0.71	0.8	0.7	0.736667	0.313333	0.0023315	0.00611918
107278749	LOC107278749	3.98346	0.4	0.23	0.25	4.64	4.77	4.73	4.71333	0.293333	2.95829e-84	9.49008e-83
107278759	LOC107278759	1.01942	0.89	0.76	0.68	1.46	1.53	1.81	1.6	0.776667	1.09473e-10	5.95443e-10
107278761	LOC107278761	1.67734	15.62	15.19	15.68	47.47	54.8	49.07	50.4467	15.4967	1.30757e-110	5.65788e-109
107278772	LOC107278772	2.81407	0.26	0.29	0.25	1.39	1.63	2.31	1.77667	0.266667	9.86786e-11	5.38425e-10
107278774	LOC107278774	1.04157	0.61	0.56	0.77	1.39	1.13	1.55	1.35667	0.646667	0.0104828	0.0243315
107278801	LOC107278801	4.44562	0.2	0	0.07	1.11	1.55	1.56	1.40667	0.09	1.13127e-09	5.74857e-09
107278973	LOC107278973	1.94162	0.08	0.11	0.27	0.87	0.54	0.38	0.596667	0.153333	0.000489656	0.00143775
107279172	LOC107279172	5.05652	0.06	0.06	0.03	1.62	1.79	1.37	1.59333	0.05	5.06893e-13	3.17224e-12
107279190	LOC107279190	5.23621	0	0	0	0.25	0.3	0.5	0.35	0	0.000221254	0.000681701
107279229	LOC107279229	1.35762	0.24	0.3	0.18	0.6	0.52	0.76	0.626667	0.24	0.000107861	0.00034675
107279242	LOC107279242	2.07481	0.38	0.34	0.36	1.68	1.58	1.38	1.54667	0.36	7.58383e-15	5.23958e-14
107279287	LOC107279287	1.54927	3.71	3.47	3.62	10.46	10.36	11.4	10.74	3.6	3.40694e-17	2.64125e-16
107279289	LOC107279289	1.27911	0.68	0.28	0.65	1.1	1.27	1.27	1.21333	0.536667	0.00349809	0.00889153
107279291	LOC107279291	4.18073	0.21	0.21	0.26	4.07	4.82	3.59	4.16	0.226667	8.79448e-24	8.7288e-23
107279307	LOC107279307	1.32224	0.55	0.39	0.49	1.23	1.14	1.26	1.21	0.476667	1.88139e-09	9.39644e-09
107279343	LOC107279343	1.13806	0.17	0.23	0.19	0.45	0.45	0.44	0.446667	0.196667	0.00185238	0.00494158
107279424	LOC107279424	1.37479	0.1	0.06	0.1	0.2	0.27	0.21	0.226667	0.0866667	0.00784158	0.0186337
107279538	LOC107279538	1.33825	0.88	0.77	0.93	2.36	2.27	2.02	2.21667	0.86	9.05358e-12	5.2616e-11
107279563	LOC107279563	1.12014	1.13	1.09	0.89	2.39	2.29	2.18	2.28667	1.03667	1.44456e-12	8.79463e-12
107279604	LOC107279604	2.43404	0.21	0.06	0.06	0.36	0.69	0.76	0.603333	0.11	0.000109582	0.000351899
107279699	LOC107279699	2.46468	0.4	0.41	0.14	2.19	1.5	1.66	1.78333	0.316667	0.00110063	0.00305019
107279728	LOC107279728	1.49592	0.2	0.17	0.07	0.34	0.51	0.41	0.42	0.146667	0.021128	0.045629
107279749	LOC107279749	1.16242	0.36	0.38	0.25	0.71	0.72	0.78	0.736667	0.33	9.71039e-08	4.24806e-07
107279783	LOC107279783	1.98627	0.08	0.11	0.07	0.4	0.26	0.37	0.343333	0.0866667	0.013749	0.0310166
107279827	LOC107279827	6.20378	0.02	0	0	0.59	0.44	0.32	0.45	0.00666667	6.52215e-07	2.65303e-06
107279890	LOC107279890	1.49487	1.48	1.06	1.42	4.57	3.79	3	3.78667	1.32	0.00111722	0.00309333
107279918	LOC107279918	1.29951	0.18	0.06	0.13	0.32	0.29	0.35	0.32	0.123333	0.0018788	0.00500654
107280044	LOC107280044	1.13646	5.2	5.43	4.23	10.07	11.19	12.75	11.3367	4.95333	1.14423e-06	4.54089e-06
107280211	LOC107280211	1.06554	0.82	0.89	0.53	1.35	1.44	1.91	1.56667	0.746667	0.000120993	0.000386427
107280463	LOC107280463	4.02637	2.11	1.71	1.95	30.11	31.86	32.66	31.5433	1.92333	2.49332e-109	1.06741e-107
107280466	LOC107280466	3.54237	0.15	0.27	0.21	2.42	1.77	1.92	2.03667	0.21	1.10439e-16	8.37133e-16
107280602	LOC107280602	4.16557	0	0	0	0.08	0.08	0.04	0.0666667	0	0.0109933	0.0253994
107280637	LOC107280637	1.63799	0.73	0.6	0.74	1.79	2.82	1.97	2.19333	0.69	0.0068606	0.0164971
107280774	LOC107280774	4.03496	0.03	0.03	0.07	0.72	0.75	0.73	0.733333	0.0433333	4.19004e-13	2.6297e-12
107280790	LOC107280790	4.84394	0	0	0	0.38	0.63	1.02	0.676667	0	0.0011456	0.00316433
107281072	LOC107281072	1.14533	1.06	0.43	0.65	1.37	1.51	1.96	1.61333	0.713333	0.0131734	0.0298629
107281101	LOC107281101	2.91772	0.4	0.14	0	1.56	0.88	1.71	1.38333	0.18	2.43517e-05	8.43987e-05
107281186	LOC107281186	1.5174	0.55	0.51	0.49	1.43	1.6	1.48	1.50333	0.516667	1.72356e-08	8.028e-08
107281197	LOC107281197	2.79379	0.12	0.15	0.08	0.66	0.93	0.86	0.816667	0.116667	1.13106e-05	4.07599e-05
107281344	LOC107281344	3.23354	0.11	0	0.11	0.57	0.79	0.81	0.723333	0.0733333	0.0111361	0.0256949
107281359	LOC107281359	3.02632	0.07	0.11	0.02	0.43	0.57	0.68	0.56	0.0666667	1.31074e-06	5.17788e-06
107281377	LOC107281377	1.42659	0.14	0.18	0.17	0.43	0.51	0.38	0.44	0.163333	0.00033026	0.000993851
107281472	LOC107281472	2.54847	1.03	1.01	0.71	5.62	5.62	5.11	5.45	0.916667	5.29351e-43	8.87929e-42
107281522	LOC107281522	1.15702	2.66	2.58	2.61	5.77	6.03	6	5.93333	2.61667	4.85899e-24	4.87067e-23
107281559	LOC107281559	2.31547	1.35	1.29	1.52	7.35	6.92	6.8	7.02333	1.38667	6.52509e-44	1.12015e-42
107281575	LOC107281575	4.12975	0	0	0.05	0.43	0.2	0.24	0.29	0.0166667	0.00387228	0.00975959
107281682	LOC107281682	4.13591	5.15	4.83	5.24	90.41	93.69	89.4	91.1667	5.07333	1.28949e-200	1.10604e-198
107281735	LOC107281735	5.23602	0	0	0	1.24	0.68	0.98	0.966667	0	0.00021366	0.000660194
107281829	LOC107281829	1.26211	6.87	7.38	5.12	17.41	14.92	14.96	15.7633	6.45667	4.78453e-24	4.80001e-23
107281840	LOC107281840	4.54402	0	0	0	0.14	0.06	0.06	0.0866667	0	0.00342667	0.00872558
107281953	LOC107281953	1.9776	0.68	0.85	0.53	2.82	2.39	3.01	2.74	0.686667	4.17981e-16	3.07673e-15
107281979	LOC107281979	6.8063	0.1	0.1	0	8.66	6.49	7.93	7.69333	0.0666667	8.29719e-11	4.54467e-10
107282005	LOC107282005	2.51727	0.4	0.25	0.08	1.32	1.31	1.66	1.43	0.243333	0.000152032	0.000479259
107282018	LOC107282018	3.30846	0.05	0	0	0.16	0.23	0.07	0.153333	0.0166667	0.0105756	0.0245162
107282055	LOC107282055	3.07332	0.07	0.02	0.04	0.5	0.38	0.27	0.383333	0.0433333	5.04229e-05	0.000168783
112935986	LOC112935986	2.29806	4.58	4.44	4.44	23.06	21.69	23.49	22.7467	4.48667	1.18023e-141	6.94583e-140
112936011	LOC112936011	1.41601	10.46	9.74	9.94	26.72	28.49	26.52	27.2433	10.0467	9.38517e-118	4.34051e-116
112936040	LOC112936040	4.45229	0.27	0.27	0.32	6.67	7.07	5.47	6.40333	0.286667	1.48404e-32	1.92679e-31
112936064	LOC112936064	1.42022	1.93	1.92	2.21	4.3	5.48	6.7	5.49333	2.02	1.00812e-16	7.65841e-16
112936073	LOC112936073	1.90245	25.35	26.22	25.53	100.3	100.18	95.9	98.7933	25.7	0	0
112936119	LOC112936119	3.17995	0.15	0.1	0.08	1.12	0.92	0.93	0.99	0.11	6.9096e-15	4.78744e-14
112936123	LOC112936123	1.9169	1.29	1.2	1.49	5.51	4.68	5.12	5.10333	1.32667	4.16909e-38	6.24408e-37
112936143	LOC112936143	2.98672	0.08	0.04	0	0.47	0.31	0.16	0.313333	0.04	0.00633601	0.0153378
112936180	LOC112936180	1.21122	4.19	4.99	5.35	11.42	11.74	11.1	11.42	4.84333	8.72818e-13	5.39528e-12
112936186	LOC112936186	4.57061	0.14	0	0.28	3.24	3.5	3.42	3.38667	0.14	8.08158e-07	3.26013e-06
112936414	LOC112936414	1.32178	1.34	1.46	1.27	3.53	3.22	3.67	3.47333	1.35667	0.000297873	0.00090231
112936665	LOC112936665	5.23944	0	0	0.05	0.76	0.71	0.48	0.65	0.0166667	5.58321e-05	0.000185861
112936679	LOC112936679	1.06667	0.79	1.13	0.72	1.53	2.12	1.99	1.88	0.88	0.000507907	0.00148822
112936831	LOC112936831	4.58251	0	0	0.08	0.31	1.01	0.7	0.673333	0.0266667	0.000875156	0.00246918
112936887	LOC112936887	1.20488	2.62	2.56	3.76	6.88	7.91	6.29	7.02667	2.98	6.68466e-05	0.000220134
112936909	LOC112936909	4.75868	0.03	0.03	0.03	0.75	1.05	0.99	0.93	0.03	2.13802e-07	9.04574e-07
112936914	LOC112936914	1.30132	0.9	0.73	0.91	2.44	2.44	1.49	2.12333	0.846667	0.000396326	0.00117942
112936951	LOC112936951	1.56562	0.61	0.65	0.74	2.02	1.89	2.08	1.99667	0.666667	5.25951e-11	2.91916e-10
112937810	LOC112937810	1.84404	0.71	0.72	0.66	2.96	2.82	1.86	2.54667	0.696667	2.95239e-06	1.12869e-05
112937829	LOC112937829	1.65492	0.28	0.44	0.87	1.17	2.61	1.33	1.70333	0.53	0.0186946	0.0408442
112937919	LOC112937919	20.0214	0	0	0	0	0	5.09	1.69667	0	3.02732e-07	1.26446e-06
112937998	LOC112937998	5.54413	0	0	0	0.45	0.19	0.34	0.326667	0	5.8025e-05	0.000192551
112938273	LOC112938273	1.2228	7.24	6.91	7.01	16.74	17.07	16.34	16.7167	7.05333	6.76816e-27	7.47867e-26
112938279	LOC112938279	1.71703	62.99	62.98	68.84	209.22	221.15	224.26	218.21	64.9367	1.11574e-199	9.46928e-198
112938318	LOC112938318	4.30314	0	0	0	0.38	0.15	0.31	0.28	0	0.0073681	0.0175915
112938629	LOC112938629	2.98726	0.04	0.07	0	0.11	0.5	0.25	0.286667	0.0366667	0.00724494	0.017318
112938786	LOC112938786	3.86995	7.16	6.52	7.11	96.71	108.91	104.06	103.227	6.93	0	0
112939046	LOC112939046	4.58245	0	0.21	0	1.91	1.26	2.37	1.84667	0.07	0.000775301	0.00220701
112939093	LOC112939093	2.40921	2.94	3.62	4.35	18.71	20.98	19.39	19.6933	3.63667	8.7779e-47	1.60121e-45
112939314	LOC112939314	4.12998	0	0	0.02	0.12	0.08	0.18	0.126667	0.00666667	0.00374606	0.00946315
112939616	LOC112939616	1.35186	1.9	1.58	1.81	4.67	4.88	4.15	4.56667	1.76333	5.45328e-28	6.28114e-27
112939655	LOC112939655	5.55504	1.37	1.72	1.69	78.27	74.72	75.29	76.0933	1.59333	0	0
112939659	LOC112939659	1.90409	0.83	0.98	0.8	3.78	2.97	3.17	3.30667	0.87	1.9673e-18	1.60598e-17
112939838	LOC112939838	6.76301	0.04	0	0.02	2.36	2.05	2.35	2.25333	0.02	2.69036e-15	1.9022e-14
4323873	LOC4323873	1.13338	3.67	3.41	4.38	9.32	8.13	8.1	8.51667	3.82	4.01511e-18	3.23186e-17
4323903	LOC4323903	1.91225	0.74	1	0.75	3.01	3	3.55	3.18667	0.83	1.27834e-06	5.05731e-06
4324018	LOC4324018	5.60018	2.34	1.79	2.15	105.98	106.84	99	103.94	2.09333	4.8711e-155	3.12525e-153
4324029	LOC4324029	1.13865	8.98	8.34	8.73	18.84	20.11	19.53	19.4933	8.68333	4.15719e-18	3.344e-17
4324050	LOC4324050	2.00042	2.31	2.37	2.58	10.58	9.81	9.59	9.99333	2.42	1.43574e-43	2.44389e-42
4324051	LOC4324051	6.42909	0.14	0.14	0	8.9	7.04	8.31	8.08333	0.0933333	1.09672e-09	5.58005e-09
4324065	LOC4324065	4.65073	0.92	0.87	0.93	23.3	23.24	23.11	23.2167	0.906667	5.25926e-83	1.65855e-81
4324066	LOC4324066	1.82834	5.68	5.59	5.93	20.55	21.24	20.32	20.7033	5.73333	1.27759e-91	4.47211e-90
4324081	LOC4324081	3.04007	5.34	5.85	5.85	49.65	46.45	47.06	47.72	5.68	4.26466e-99	1.6296e-97
4324105	LOC4324105	1.03066	5.04	4.97	6.05	10.67	11.22	11.43	11.1067	5.35333	1.31543e-15	9.44426e-15
4324117	LOC4324117	3.40535	7.88	7.59	6.9	79.81	79.14	82.64	80.53	7.45667	0	0
4324132	LOC4324132	1.53935	4.4	4.16	4.49	12.01	13.23	13.55	12.93	4.35	1.14468e-13	7.41498e-13
4324137	LOC4324137	4.12425	5.01	4.81	5.11	85.27	86.94	92.57	88.26	4.97667	0	0
4324161	LOC4324161	1.34529	0.16	0.25	0.19	0.57	0.51	0.38	0.486667	0.2	0.00710025	0.0170125
4324169	LOC4324169	1.29109	3.13	2.59	3	7.36	7.46	6.9	7.24	2.90667	1.16654e-16	8.82034e-16
4324194	LOC4324194	3.1564	0.04	0.13	0.04	0.76	0.49	0.76	0.67	0.07	0.000117268	0.000375195
4324262	LOC4324262	1.09337	1.22	1.99	1.77	3.64	3.86	3.3	3.6	1.66	7.14331e-06	2.63067e-05
4324302	LOC4324302	1.40167	28.31	28.46	27.71	76.81	76.07	74.47	75.7833	28.16	1.00289e-117	4.62936e-116
4324329	LOC4324329	3.92286	0.38	0.63	0.34	6.77	6.93	7.06	6.92	0.45	2.21e-39	3.41351e-38
4324330	LOC4324330	2.15532	9.85	8.82	9.14	42.9	40.84	42.53	42.09	9.27	2.43992e-111	1.05955e-109
4324371	LOC4324371	2.1875	0.07	0.13	0.13	0.4	0.73	0.4	0.51	0.11	0.0187382	0.040932
4324374	LOC4324374	1.41004	0.89	0.52	1.04	1.97	2.74	1.99	2.23333	0.816667	0.00944229	0.0221051
4324380	LOC4324380	2.15354	1.46	1.8	1.62	7.23	7.41	7.5	7.38	1.62667	6.56401e-32	8.37837e-31
4324382	LOC4324382	1.02738	2.88	2.92	2.79	6.13	6.34	5.34	5.93667	2.86333	3.52939e-10	1.86151e-09
4324421	LOC4324421	1.03782	0.54	1.04	0.71	1.58	1.62	1.55	1.58333	0.763333	0.00254813	0.00663518
4324426	LOC4324426	2.24039	6.42	6.87	6.74	31.75	33.85	30.68	32.0933	6.67667	2.46655e-124	1.22256e-122
4324432	LOC4324432	1.2228	1.22	1.06	1.14	2.84	2.5	3.11	2.81667	1.14	8.18346e-11	4.48643e-10
4324448	LOC4324448	1.76884	1.16	1.3	1.18	3.67	4.34	4.7	4.23667	1.21333	1.00696e-09	5.13849e-09
4324490	LOC4324490	1.59545	7.15	6.93	7.39	22.07	22.94	21.27	22.0933	7.15667	2.50978e-71	6.82097e-70
4324526	LOC4324526	1.40639	0.49	0.51	0.78	1.58	1.58	1.62	1.59333	0.593333	3.16755e-06	1.20694e-05
4324533	LOC4324533	5.12986	0	0	0.05	0.92	0.69	0.68	0.763333	0.0166667	8.50732e-05	0.000276671
4324554	LOC4324554	2.33004	17.31	19.46	18.89	103.21	90.31	91.42	94.98	18.5533	6.91463e-245	7.40049e-243
4324583	LOC4324583	1.78294	2.93	3.11	3.45	11.06	10.9	11.24	11.0667	3.16333	2.09131e-46	3.78911e-45
4324601	LOC4324601	1.07359	0.31	0.37	0.31	0.85	0.72	0.57	0.713333	0.33	0.0149442	0.0334292
4324646	LOC4324646	1.41042	100.89	109	101.43	299.13	266.8	279.11	281.68	103.773	6.98996e-180	5.33354e-178
4324650	LOC4324650	1.11484	2.36	2.31	2.38	5.49	4.98	5.1	5.19	2.35	9.68828e-14	6.30109e-13
4324658	LOC4324658	1.24376	0.72	0.82	0.83	2.21	1.59	1.91	1.90333	0.79	2.40322e-05	8.33749e-05
4324660	LOC4324660	1.26773	0.54	0.73	0.45	1.62	1.57	1.45	1.54667	0.573333	6.15961e-05	0.000203954
4324666	LOC4324666	1.36944	2.72	1.89	2.61	6.5	5.46	6.9	6.28667	2.40667	1.27417e-14	8.70116e-14
4324690	LOC4324690	1.53386	0.19	0.13	0.1	0.49	0.49	0.26	0.413333	0.14	0.0178271	0.0391469
4324697	LOC4324697	5.58428	0	0.11	0.09	3.27	2.94	3.38	3.19667	0.0666667	7.09298e-28	8.14649e-27
4324705	LOC4324705	3.56699	1.59	1.18	1.4	16.83	15.24	18.38	16.8167	1.39	2.86885e-55	6.17915e-54
4324718	LOC4324718	4.78156	0.88	1.09	1.34	28.37	32.49	31.65	30.8367	1.10333	4.27111e-153	2.68337e-151
4324720	LOC4324720	1.25709	2.73	2.41	2.71	6.08	6.48	6.51	6.35667	2.61667	5.81528e-33	7.65288e-32
4324771	LOC4324771	1.66266	9.43	9.11	8.75	28.74	29.95	29.16	29.2833	9.09667	3.67907e-122	1.79053e-120
4324799	LOC4324799	1.17742	19.82	20.68	19.75	46.76	45.24	46.65	46.2167	20.0833	1.77116e-80	5.36854e-79
4324880	LOC4324880	1.25625	6.65	6.27	5.84	14.25	16.52	15.15	15.3067	6.25333	1.49902e-09	7.54281e-09
4324902	LOC4324902	2.71837	0.48	0.34	0.14	2.2	2.34	1.88	2.14	0.32	1.62424e-07	6.94366e-07
4324909	LOC4324909	2.00435	0.22	0.28	0.28	1.1	1	1.07	1.05667	0.26	3.99236e-09	1.9481e-08
4324918	LOC4324918	1.6976	3.14	3.26	3.22	10.24	11.14	10.37	10.5833	3.20667	2.56622e-25	2.66975e-24
4324921	LOC4324921	1.11286	6.73	7.23	6.69	14.02	15.22	15.84	15.0267	6.88333	1.47776e-18	1.21207e-17
4324922	LOC4324922	1.53098	9.74	9.63	9.88	29.43	26.58	29.99	28.6667	9.75	9.28168e-66	2.34348e-64
4324925	LOC4324925	5.16569	0	0	0	0.08	0.07	0.08	0.0766667	0	0.000274537	0.000834969
4324955	LOC4324955	1.17123	3.22	3.99	3.72	8.33	7.98	8.77	8.36	3.64333	6.75033e-13	4.20167e-12
4325036	LOC4325036	2.10963	0.86	0.63	0.74	3.04	3.53	3.2	3.25667	0.743333	4.6456e-25	4.80821e-24
4325157	LOC4325157	1.50246	0.58	0.44	0.45	1.27	1.2	1.76	1.41	0.49	2.88264e-05	9.90275e-05
4325163	LOC4325163	1.41317	2.93	2.43	3.27	7.59	7.63	8.37	7.86333	2.87667	2.58687e-18	2.0983e-17
4325186	LOC4325186	2.84004	0.15	0.1	0.17	1.07	0.64	1.42	1.04333	0.14	1.82177e-07	7.77021e-07
4325195	LOC4325195	2.28967	0.18	0.27	0.28	1.38	1.24	1.02	1.21333	0.243333	7.66807e-06	2.81407e-05
4325241	LOC4325241	2.53797	2.34	2.64	2.04	13.32	13.49	14.63	13.8133	2.34	7.71058e-124	3.79844e-122
4325243	LOC4325243	1.3565	34.09	34.39	34.97	89.95	88.6	90.55	89.7	34.4833	0	0
4325275	LOC4325275	2.79283	0.15	0.29	0.44	2.58	2.13	1.49	2.06667	0.293333	6.54187e-07	2.6603e-06
4325276	LOC4325276	1.12449	4.51	5.23	4.58	10.6	11.5	9.76	10.62	4.77333	2.00844e-08	9.31369e-08
4325308	LOC4325308	1.57181	0.41	0.23	0.12	0.65	0.76	0.89	0.766667	0.253333	0.0144111	0.0323564
4325335	LOC4325335	3.99883	0.3	0.08	0.19	3.01	2.95	3.33	3.09667	0.19	1.65912e-27	1.87966e-26
4325338	LOC4325338	1.38527	0.45	0.7	0.7	1.73	1.57	1.61	1.63667	0.616667	9.23338e-06	3.35997e-05
4325395	LOC4325395	2.24771	13.11	15.19	14.93	71.73	70.7	68.39	70.2733	14.41	1.14786e-59	2.66708e-58
4325412	LOC4325412	4.42028	0.1	0.18	0.05	2.45	2.73	2.15	2.44333	0.11	1.72486e-22	1.63227e-21
4325415	LOC4325415	4.76442	0.32	0.67	0.45	12.85	12.58	14.33	13.2533	0.48	3.26752e-147	1.9858e-145
4325422	LOC4325422	6.67499	36.29	33.49	33.36	3638.93	3569.55	3576.77	3595.08	34.38	0	0
4325424	LOC4325424	3.51021	0.12	0.12	0	1.22	0.73	0.86	0.936667	0.08	0.004646	0.0115448
4325479	LOC4325479	4.31123	0.3	0.09	0.48	5.85	6.1	5.45	5.8	0.29	1.12998e-31	1.428e-30
4325506	LOC4325506	1.55644	0.88	0.73	0.77	2.4	2.1	2.55	2.35	0.793333	2.26808e-11	1.2872e-10
4325509	LOC4325509	1.42128	3.85	3.98	3.89	10.46	10.92	10.69	10.69	3.90667	2.42446e-43	4.10665e-42
4325624	LOC4325624	2.10165	15.26	15.39	15.12	67.39	67.39	64.95	66.5767	15.2567	0	0
4325626	LOC4325626	2.64276	32.75	33.21	33.85	210.58	208.53	214.74	211.283	33.27	0	0
4325628	LOC4325628	3.5916	0.78	0.47	0.71	7.95	8.6	7.52	8.02333	0.653333	2.06484e-69	5.45243e-68
4325657	LOC4325657	1.54764	0.21	0.24	0.28	0.97	0.52	0.67	0.72	0.243333	0.00241136	0.00631508
4325680	LOC4325680	3.57872	2.7	2.42	2.6	30.94	29.89	33.06	31.2967	2.57333	1.73246e-246	1.86243e-244
4325681	LOC4325681	2.86684	0.86	0.78	0.92	7.45	6.14	5.41	6.33333	0.853333	1.98251e-47	3.65495e-46
4325697	LOC4325697	2.30747	0.34	0.21	0.44	1.84	1.79	1.18	1.60333	0.33	0.000716648	0.00205188
4325699	LOC4325699	1.00535	1.9	1.91	2.19	4.72	4.27	3.26	4.08333	2	4.87303e-05	0.000163457
4325704	LOC4325704	1.78669	24.65	22.71	26.96	90.68	82.96	88.18	87.2733	24.7733	5.50232e-109	2.33902e-107
4325705	LOC4325705	1.52402	1.26	1.76	1.18	3.95	4.35	3.97	4.09	1.4	3.47352e-10	1.83324e-09
4325709	LOC4325709	3.57824	0.51	0.6	0.35	6.58	5.61	5.6	5.93	0.486667	2.80094e-17	2.1816e-16
4325712	LOC4325712	5.4121	0.09	0	0.18	3.71	3.26	4.46	3.81	0.09	1.16187e-09	5.90033e-09
4325722	LOC4325722	1.12738	3.34	3.38	3.42	7.8	7.06	7.66	7.50667	3.38	5.80918e-23	5.6048e-22
4325726	LOC4325726	3.07064	2.08	2.94	1.85	19.32	17.92	20.09	19.11	2.29	1.78822e-111	7.77942e-110
4325736	LOC4325736	1.46368	0.85	0.6	0.69	2.13	1.85	2.02	2	0.713333	1.99862e-09	9.96962e-09
4325763	LOC4325763	2.60438	2.19	2.2	2.22	13.51	13.49	13.63	13.5433	2.20333	1.68048e-92	5.96003e-91
4325764	LOC4325764	1.81264	0.46	0.37	0.19	1.03	1.49	1.13	1.21667	0.34	0.00649253	0.0156806
4325768	LOC4325768	1.43305	42.72	46.82	49.24	130.77	126.26	125.15	127.393	46.26	8.1049e-127	4.08419e-125
4325794	LOC4325794	2.07806	0.77	0.92	0.79	3.42	3.66	3.6	3.56	0.826667	1.53914e-05	5.4708e-05
4325861	LOC4325861	1.38857	0.42	0.31	0.24	0.81	0.7	1.09	0.866667	0.323333	0.00215218	0.00567936
4325927	LOC4325927	1.0196	2.83	3.12	2.59	6.03	5.95	5.63	5.87	2.84667	6.22227e-10	3.2304e-09
4325937	LOC4325937	2.34153	0.98	1.72	1.08	7.12	6.47	5.93	6.50667	1.26	1.00451e-22	9.59978e-22
4325949	LOC4325949	1.00855	14.32	16.22	16.94	32.4	32.63	32.29	32.44	15.8267	8.72161e-28	9.99328e-27
4325960	LOC4325960	1.17422	2.47	2.34	2.55	5.81	5.37	5.74	5.64	2.45333	5.21244e-13	3.26037e-12
4325971	LOC4325971	1.80882	0.4	0.61	0.43	1.55	1.87	1.69	1.70333	0.48	2.3331e-09	1.15594e-08
4325998	LOC4325998	1.35258	19.46	21.17	19.76	50.48	52.44	54.53	52.4833	20.13	4.54109e-48	8.50812e-47
4326034	LOC4326034	1.03062	36.57	37.27	34.07	73.04	76.24	75.26	74.8467	35.97	4.62597e-70	1.23366e-68
4326041	LOC4326041	2.02847	2.46	3.05	2.04	9.76	10.81	11.07	10.5467	2.51667	1.70939e-27	1.9348e-26
4326043	LOC4326043	3.78059	4.36	5.07	4.61	62.03	66.4	68.73	65.72	4.68	8.58304e-161	5.75087e-159
4326064	LOC4326064	2.79314	0.06	0.12	0.12	0.97	0.64	0.52	0.71	0.1	5.35783e-06	1.99285e-05
4326065	LOC4326065	1.99946	29.66	28.89	32.46	125.76	123.05	121.51	123.44	30.3367	0	0
4326066	LOC4326066	2.93597	0.49	0.42	0.52	3.17	3.39	4.56	3.70667	0.476667	6.9039e-24	6.86774e-23
4326074	LOC4326074	1.16048	22.53	25.5	24.82	55.02	56.59	54.15	55.2533	24.2833	1.4017e-70	3.76295e-69
4326076	LOC4326076	2.32705	2.26	1.99	3.02	12.69	13.48	12.75	12.9733	2.42333	3.78055e-63	9.2461e-62
4326132	LOC4326132	1.18747	0.28	0.44	0.45	0.59	1.08	1.02	0.896667	0.39	0.0103696	0.0240918
4326162	LOC4326162	5.84177	0.38	0.51	0.51	27.01	26.56	28.32	27.2967	0.466667	4.87184e-73	1.35138e-71
4326167	LOC4326167	1.33648	0.38	0.32	0.38	0.76	0.97	1.03	0.92	0.36	1.63759e-05	5.80196e-05
4326178	LOC4326178	1.94535	0.1	0.1	0.1	0.43	0.43	0.3	0.386667	0.1	0.00649094	0.0156783
4326185	LOC4326185	1.26817	0.32	0.24	0.34	0.81	0.63	0.76	0.733333	0.3	0.00136122	0.00371743
4326218	LOC4326218	1.77231	12.24	12.47	13.74	45.11	44.69	43.82	44.54	12.8167	1.31211e-148	8.07564e-147
4326219	LOC4326219	1.08786	1.13	0.51	0.93	1.8	1.93	1.84	1.85667	0.856667	0.00028114	0.000854299
4326247	LOC4326247	2.33615	0.39	0	0.26	0.86	1.05	1.46	1.12333	0.216667	0.000463618	0.00136773
4326253	LOC4326253	1.69129	3.76	4.27	4.35	13.7	14.92	12.07	13.5633	4.12667	4.09864e-30	4.9793e-29
4326303	LOC4326303	1.63192	55.1	51.49	52.61	165.43	169.86	167.05	167.447	53.0667	0	0
4326329	LOC4326329	1.63391	0.88	0.81	0.75	2.17	2.64	2.89	2.56667	0.813333	4.85861e-13	3.0422e-12
4326355	LOC4326355	4.79336	0.26	0.48	0.48	11.19	12.23	10.95	11.4567	0.406667	2.04724e-47	3.77141e-46
4326358	LOC4326358	1.44549	3.81	4.21	3.97	11.22	11.83	10.28	11.11	3.99667	1.304e-28	1.52889e-27
4326394	LOC4326394	3.30817	0.1	0.15	0.1	0.98	1.24	1.41	1.21	0.116667	1.05143e-06	4.18977e-06
4326410	LOC4326410	1.23944	0.13	0.09	0.14	0.38	0.21	0.28	0.29	0.12	0.0101304	0.0235928
4326420	LOC4326420	1.1682	0.25	0.29	0.29	0.54	0.8	0.55	0.63	0.276667	0.0152956	0.0341363
4326432	LOC4326432	1.36055	53.87	55.99	53.46	141.03	142.23	142.9	142.053	54.44	0	0
4326460	LOC4326460	1.02904	18.29	18.18	18.52	37.14	39.42	37.75	38.1033	18.33	1.94914e-37	2.87125e-36
4326481	LOC4326481	1.32684	0.43	0.31	0.43	1.11	0.95	0.95	1.00333	0.39	0.00221419	0.00583091
4326497	LOC4326497	1.17501	3.79	3.05	3.66	8.05	8.16	7.86	8.02333	3.5	1.95054e-23	1.91088e-22
4326498	LOC4326498	1.62601	1.6	1.63	1.61	4.78	5.76	4.66	5.06667	1.61333	3.93389e-19	3.29477e-18
4326519	LOC4326519	2.34563	1.55	1.82	1.51	8.53	8.35	8.37	8.41667	1.62667	2.1939e-28	2.56234e-27
4326559	LOC4326559	2.62751	1.7	1.2	1.26	9.23	8.43	8.51	8.72333	1.38667	7.3765e-56	1.60886e-54
4326569	LOC4326569	2.23013	2.51	2.2	3.17	14.46	12.55	10.79	12.6	2.62667	2.02863e-17	1.59159e-16
4326578	LOC4326578	2.78073	0.17	0.24	0.14	1.35	1.12	1.29	1.25333	0.183333	5.7601e-09	2.77707e-08
4326627	LOC4326627	2.90901	0.58	0.36	0.36	3.16	3.31	3.48	3.31667	0.433333	2.03493e-20	1.7866e-19
4326674	LOC4326674	1.29573	0.6	0.31	0.29	1.05	1.02	0.92	0.996667	0.4	0.000376048	0.00112308
4326690	LOC4326690	3.24263	0.44	0.44	0.58	4.65	4.96	4.57	4.72667	0.486667	5.40848e-32	6.92171e-31
4326699	LOC4326699	1.15721	1.92	1.74	2.5	3.88	5.31	4.8	4.66333	2.05333	5.55826e-06	2.06391e-05
4326700	LOC4326700	1.40602	44.76	45.7	44.68	124.53	116	124.39	121.64	45.0467	4.02994e-163	2.76921e-161
4326724	LOC4326724	2.56003	3.8	3.47	3.92	23.22	21.57	22.34	22.3767	3.73	1.72303e-120	8.22024e-119
4326748	LOC4326748	2.24628	0	0	0.2	0.32	0.31	0.32	0.316667	0.0666667	0.0198145	0.0429995
4326776	LOC4326776	1.3453	0.56	0.43	0.43	0.81	1.62	1.25	1.22667	0.473333	0.000266345	0.000812505
4326812	LOC4326812	2.25875	0.47	0.55	0.72	2.85	2.82	2.69	2.78667	0.58	5.75409e-38	8.58606e-37
4326846	LOC4326846	2.62782	0.15	0.18	0.05	0.68	0.8	0.76	0.746667	0.126667	1.05304e-09	5.36682e-09
4326857	LOC4326857	5.50396	0.45	0.36	0.45	20.62	18.79	18.45	19.2867	0.42	6.58742e-80	1.98674e-78
4326874	LOC4326874	1.71175	0.52	0.28	0.43	1.05	1.81	1.25	1.37	0.41	0.000146863	0.000463872
4326969	LOC4326969	1.78302	0.32	0.23	0.41	1.37	1.05	0.92	1.11333	0.32	0.000253047	0.000773891
4326970	LOC4326970	1.24224	13.22	15.88	14.42	33.42	36.8	34.61	34.9433	14.5067	1.47474e-44	2.57181e-43
4327052	LOC4327052	1.34674	5.11	5.82	5.49	14.55	14.41	13.54	14.1667	5.47333	9.043e-31	1.11484e-29
4327067	LOC4327067	2.52163	3.84	3.76	3.7	23.55	21.53	20.89	21.99	3.76667	1.76657e-141	1.03713e-139
4327172	LOC4327172	1.76295	67.61	70.22	69.16	243.92	238.53	233.28	238.577	68.9967	0	0
4327183	LOC4327183	1.71539	0.77	0.66	0.67	2.75	2.41	1.87	2.34333	0.7	1.4402e-08	6.75369e-08
4327219	LOC4327219	2.59182	0.68	0.81	1.31	5.53	5.58	6.14	5.75	0.933333	1.88253e-18	1.53781e-17
4327240	LOC4327240	1.61157	0.49	0.59	0.18	1.19	1.37	1.34	1.3	0.42	4.39633e-05	0.000148145
4327243	LOC4327243	1.44155	7.31	6.44	7.45	20.64	19.36	18.58	19.5267	7.06667	1.87451e-51	3.7596e-50
4327259	LOC4327259	1.5826	2.07	2.62	2.63	7.12	8.18	7	7.43333	2.44	3.60019e-14	2.40158e-13
4327292	LOC4327292	1.215	58.16	55.91	54.29	133.98	130.96	135.29	133.41	56.12	9.98131e-69	2.60159e-67
4327303	LOC4327303	1.6333	9.68	10.92	12.26	37.72	30.88	35.08	34.56	10.9533	6.81982e-53	1.40629e-51
4327314	LOC4327314	1.10149	0.68	0.68	0.68	1.62	1.49	1.32	1.47667	0.68	8.45146e-05	0.000274985
4327325	LOC4327325	4.45783	0.83	0.64	0.91	18.59	17.65	16.98	17.74	0.793333	1.02123e-104	4.1307e-103
4327333	LOC4327333	3.44543	0.24	0.26	0.29	2.89	2.73	3.15	2.92333	0.263333	1.21886e-26	1.33221e-25
4327366	LOC4327366	1.59235	0.56	0.45	0.28	1.01	1.35	1.59	1.31667	0.43	0.000967576	0.00270626
4327401	LOC4327401	6.65122	0	0	0	0.54	0.7	0.9	0.713333	0	1.76272e-07	7.52103e-07
4327433	LOC4327433	4.04506	0.83	0.76	1.24	17.21	15.65	14.65	15.8367	0.943333	1.59221e-105	6.47268e-104
4327473	LOC4327473	2.57655	1.16	1.38	1.57	8.29	9.54	7.18	8.33667	1.37	4.89358e-17	3.76602e-16
4327485	LOC4327485	1.70386	4.04	2.65	4.13	10.9	11.97	13.07	11.98	3.60667	6.88022e-24	6.84851e-23
4327525	LOC4327525	1.80864	4.88	4.72	4.74	15.93	16.87	17.17	16.6567	4.78	9.22355e-83	2.89739e-81
4327526	LOC4327526	1.98521	0.23	0.5	0.76	2.38	1.25	2.13	1.92	0.496667	5.7658e-05	0.000191465
4327536	LOC4327536	3.89261	0.04	0	0.04	0.44	0.2	0.56	0.4	0.0266667	0.00127502	0.00349702
4327538	LOC4327538	1.20004	8.24	7.86	8.61	19.61	19.2	18.94	19.25	8.23667	1.00605e-37	1.4929e-36
4327545	LOC4327545	1.25331	10.32	11.55	12.2	27.39	27.02	28.19	27.5333	11.3567	8.69239e-59	1.99291e-57
4327557	LOC4327557	1.58401	2.19	2.22	2.06	6.56	6.28	6.89	6.57667	2.15667	8.97403e-51	1.7763e-49
4327561	LOC4327561	1.10159	0.76	0.81	0.72	1.83	1.87	1.31	1.67	0.763333	0.00224336	0.00590259
4327562	LOC4327562	1.87174	0.05	0.07	0.01	0.21	0.12	0.14	0.156667	0.0433333	0.00280381	0.00725797
4327574	LOC4327574	1.87393	2.86	2.7	3.53	11.8	11.37	10.57	11.2467	3.03	1.90543e-50	3.74703e-49
4327578	LOC4327578	1.31193	1.32	1.71	1.29	3.55	3.92	3.43	3.63333	1.44	2.29945e-11	1.30408e-10
4327579	LOC4327579	2.40224	13.5	14.4	14.5	76.82	76.79	74.61	76.0733	14.1333	3.6894e-288	4.6968e-286
4327628	LOC4327628	1.13592	3.44	3.32	3	7.36	7.05	7.4	7.27	3.25333	7.44439e-18	5.94666e-17
4327630	LOC4327630	1.15771	10.13	9.41	9.62	22.51	20.7	22.69	21.9667	9.72	8.71847e-80	2.61316e-78
4327651	LOC4327651	1.17058	28.19	29.95	29.35	67.76	65.97	66.93	66.8867	29.1633	3.55407e-73	9.8925e-72
4327653	LOC4327653	5.0297	1.57	2.29	1.9	66.12	62.24	63.69	64.0167	1.92	2.13545e-131	1.14275e-129
4327727	LOC4327727	3.57067	0.02	0.05	0.08	0.55	0.61	0.71	0.623333	0.05	2.27794e-13	1.44921e-12
4327728	LOC4327728	1.18372	5.14	5.33	5.16	12.29	11.54	12.25	12.0267	5.21	1.61978e-62	3.914e-61
4327730	LOC4327730	2.88991	6.47	6.43	5.73	45.22	45.82	46	45.68	6.21	0	0
4327778	LOC4327778	1.22062	8.44	10.05	8.62	21.21	22.74	20.47	21.4733	9.03667	1.63388e-20	1.43815e-19
4327807	LOC4327807	1.13913	0.6	0.5	0.57	1.37	1.26	1.1	1.24333	0.556667	9.15618e-10	4.6862e-09
4327861	LOC4327861	1.82015	14.27	12.81	13.88	50.05	48.85	48.32	49.0733	13.6533	4.86842e-164	3.37414e-162
4327877	LOC4327877	2.57109	0.1	0	0.03	0.27	0.21	0.34	0.273333	0.0433333	0.00972085	0.0227221
4327894	LOC4327894	1.3126	34.87	33.84	36.02	88.22	88.96	87.42	88.2	34.91	2.96235e-197	2.46231e-195
4327920	LOC4327920	1.76707	0.42	0.47	0.3	1.37	1.6	1.28	1.41667	0.396667	7.9561e-07	3.21112e-06
4327921	LOC4327921	1.07241	1.47	1.1	1.52	2.55	2.97	3.25	2.92333	1.36333	3.08463e-05	0.000105651
4327925	LOC4327925	1.57664	26.75	26.42	27.72	77.63	83.49	84.51	81.8767	26.9633	3.32711e-184	2.60441e-182
4328033	LOC4328033	1.49368	1.55	1.52	1.46	3.99	4.39	4.63	4.33667	1.51	9.83688e-14	6.38922e-13
4328047	LOC4328047	1.66097	29.52	29.48	29.28	92.71	95.44	95.67	94.6067	29.4267	0	0
4328073	LOC4328073	1.49617	1180.77	1210.2	1177.33	3478.06	3370.65	3391.57	3413.43	1189.43	0	0
4328091	LOC4328091	2.65878	0.04	0.18	0.07	0.86	0.57	0.4	0.61	0.0966667	0.00016936	0.000530152
4328199	LOC4328199	1.15581	50.28	49.52	51.88	114.04	114.4	115.69	114.71	50.56	8.9422e-183	6.97722e-181
4328200	LOC4328200	2.0016	0.88	0.99	0.85	3.45	3.68	3.97	3.7	0.906667	2.02191e-19	1.71179e-18
4328223	LOC4328223	1.17529	24.41	24.97	23.71	55.93	55.98	58.26	56.7233	24.3633	1.33389e-121	6.45282e-120
4328230	LOC4328230	3.22557	0.05	0.1	0.07	0.68	0.68	0.71	0.69	0.0733333	7.92757e-08	3.49721e-07
4328275	LOC4328275	3.04407	0.5	0.38	0.5	4.03	3.73	3.96	3.90667	0.46	3.38037e-46	6.09726e-45
4328304	LOC4328304	1.70024	0.49	0.18	0.43	1.14	1.42	1.12	1.22667	0.366667	5.53512e-06	2.05658e-05
4328347	LOC4328347	1.07744	0.49	0.47	0.17	1	0.89	0.76	0.883333	0.376667	0.0218982	0.0471701
4328368	LOC4328368	1.62588	0.08	0.1	0.16	0.4	0.3	0.37	0.356667	0.113333	0.00322421	0.00824042
4328374	LOC4328374	2.73355	0.25	0.21	0.12	1.63	1.25	1.05	1.31	0.193333	1.42341e-07	6.11815e-07
4328454	LOC4328454	2.05967	1.72	2.34	0.6	6.63	6.99	6.9	6.84	1.55333	3.25006e-07	1.35445e-06
4328480	LOC4328480	2.05478	12.37	13.37	13.26	54.52	53.61	55.71	54.6133	13	0	0
4328509	LOC4328509	1.28777	16.08	18.82	20.28	46.24	42.63	48.32	45.73	18.3933	6.08497e-56	1.32837e-54
4328577	LOC4328577	3.33462	1.06	0.88	1.12	10.41	10.37	10.61	10.4633	1.02	1.0589e-82	3.32201e-81
4328578	LOC4328578	1.433	0.45	0.6	0.8	1.73	1.9	1.52	1.71667	0.616667	2.8824e-08	1.31919e-07
4328581	LOC4328581	2.98547	0.11	0.23	0.46	1.95	2.29	2.21	2.15	0.266667	2.22752e-05	7.76134e-05
4328605	LOC4328605	1.2251	0.6	0.54	0.6	1.73	1.18	1.24	1.38333	0.58	0.000109339	0.000351219
4328631	LOC4328631	1.57837	21.8	22.4	23.92	65.7	69.22	73.98	69.6333	22.7067	6.31221e-41	1.01112e-39
4328649	LOC4328649	1.7058	6.58	8.01	7.24	25.12	23.38	24.1	24.2	7.27667	4.04791e-39	6.19689e-38
4328661	LOC4328661	1.26251	7.46	8.14	9.71	21.68	20.62	19.48	20.5933	8.43667	3.50793e-37	5.13618e-36
4328704	LOC4328704	1.22629	0.35	0.42	0.44	0.85	0.87	1.16	0.96	0.403333	9.6315e-06	3.49852e-05
4328706	LOC4328706	2.66569	1.69	1.85	0.99	11.25	10.7	7.39	9.78	1.51	1.04142e-15	7.51712e-15
4328717	LOC4328717	1.80933	0.85	0.67	0.95	3.12	2.49	3.1	2.90333	0.823333	1.8681e-12	1.12907e-11
4328720	LOC4328720	2.31949	2.07	1.83	2.44	10.95	11	10.17	10.7067	2.11333	2.69624e-55	5.81253e-54
4328724	LOC4328724	1.93331	2.61	2.63	3.07	11.28	10.36	10.62	10.7533	2.77	1.43325e-89	4.82834e-88
4328748	LOC4328748	1.5356	2.72	2.93	4.09	9.61	9.52	9.62	9.58333	3.24667	9.97466e-16	7.20807e-15
4328780	LOC4328780	1.47805	1.88	2.09	1.74	5.39	5.38	5.42	5.39667	1.90333	1.43737e-11	8.24841e-11
4328788	LOC4328788	2.74558	1.37	0.93	0.93	8.08	6.98	7.04	7.36667	1.07667	3.65608e-17	2.82987e-16
4328808	LOC4328808	5.92554	0.01	0.08	0.12	4.11	4.64	4.51	4.42	0.07	3.86271e-55	8.27557e-54
4328844	LOC4328844	1.11476	7.58	7.35	9.16	18.58	17.5	16.97	17.6833	8.03	3.47097e-38	5.20172e-37
4328858	LOC4328858	1.72775	9.23	9.65	10.78	32.74	33.79	33.44	33.3233	9.88667	1.36377e-92	4.84389e-91
4328882	LOC4328882	1.57053	0.54	0.43	0.7	1.97	1.51	1.58	1.68667	0.556667	5.24199e-09	2.53688e-08
4328903	LOC4328903	9.0964	0	0	0	3.55	3.82	3.06	3.47667	0	2.83426e-14	1.90166e-13
4328907	LOC4328907	4.81947	0.05	0.05	0	0.54	1.13	1.42	1.03	0.0333333	2.09791e-05	7.3277e-05
4328925	LOC4328925	1.07307	31.82	32.46	32.12	69.51	69.27	67.54	68.7733	32.1333	6.61453e-108	2.75374e-106
4328933	LOC4328933	1.68117	0.77	0.78	0.61	2.28	2.63	2.13	2.34667	0.72	4.90486e-20	4.26298e-19
4328942	LOC4328942	1.98466	0.98	0.79	0.79	3.1	3.6	3.53	3.41	0.853333	3.05586e-44	5.29099e-43
4328975	LOC4328975	1.54894	2.32	2.6	2.69	7.14	6.69	8.91	7.58	2.53667	4.87433e-10	2.54644e-09
4328976	LOC4328976	8.31254	0.82	0.72	0.72	234.13	250.53	246.18	243.613	0.753333	0	0
4328982	LOC4328982	2.51862	0.78	0.87	0.75	4.72	4.64	4.54	4.63333	0.8	5.17404e-56	1.13155e-54
4329024	LOC4329024	1.00014	10.92	11.18	11.66	22.97	23.1	22.71	22.9267	11.2533	3.02686e-79	9.02757e-78
4329029	LOC4329029	1.31593	1.3	1.18	1.41	3.58	2.89	3.37	3.28	1.29667	7.30144e-13	4.53304e-12
4329044	LOC4329044	1.07029	4.49	5.9	5	11.52	9.85	11.51	10.96	5.13	2.17208e-15	1.54071e-14
4329156	LOC4329156	1.20827	0.75	0.61	0.76	1.9	1.42	1.67	1.66333	0.706667	0.000882102	0.00248675
4329157	LOC4329157	1.12722	0.48	0.55	0.97	1.73	1.38	1.33	1.48	0.666667	0.0153446	0.03423
4329184	LOC4329184	1.1749	0.31	0.31	0.35	0.9	0.63	0.71	0.746667	0.323333	0.0161091	0.0357433
4329284	LOC4329284	1.5603	0.37	0.26	0.17	0.83	0.76	0.78	0.79	0.266667	1.20474e-05	4.3286e-05
4329386	LOC4329386	1.156	0.42	0.35	0.35	0.98	0.8	0.74	0.84	0.373333	0.00756309	0.0180126
4329432	LOC4329432	1.49407	0.47	0.43	0.36	1.15	1.3	1.15	1.2	0.42	0.000248408	0.000760953
4329444	LOC4329444	1.03298	5.31	4.88	6.92	8.12	14.92	13.01	12.0167	5.70333	0.000846187	0.00239275
4329466	LOC4329466	1.10527	0.35	0.51	0.49	0.92	1.01	1.04	0.99	0.45	0.00069754	0.00200049
4329514	LOC4329514	1.79772	8.01	6.95	7.94	30.63	24.27	26.59	27.1633	7.63333	7.34491e-27	8.10857e-26
4329544	LOC4329544	5.12562	0.31	0	0.11	4.8	5.09	5.17	5.02	0.14	4.65336e-11	2.59285e-10
4329551	LOC4329551	1.30826	4.74	4.9	3.69	12.2	11.31	10.12	11.21	4.44333	7.75857e-15	5.35572e-14
4329558	LOC4329558	2.81945	0.67	0.39	0.68	5.21	3.84	3.48	4.17667	0.58	1.11525e-15	8.03567e-15
4329572	LOC4329572	1.41588	23.98	24.06	24	66.99	65.71	63.56	65.42	24.0133	2.60364e-62	6.28511e-61
4329583	LOC4329583	2.10272	1.3	1.31	1.27	5.67	5.41	5.87	5.65	1.29333	1.39506e-22	1.32589e-21
4329601	LOC4329601	2.4437	114.19	115.45	113.1	635.54	631.44	639.64	635.54	114.247	0	0
4329634	LOC4329634	1.09203	2.34	2.44	3.05	5.46	5.61	5.89	5.65333	2.61	1.43898e-17	1.13486e-16
4329640	LOC4329640	1.36021	3.46	3.76	4.06	9.98	9.82	9.64	9.81333	3.76	1.15921e-27	1.32135e-26
4329642	LOC4329642	1.91944	0.01	0.09	0.04	0.17	0.18	0.2	0.183333	0.0466667	0.00398774	0.0100224
4329659	LOC4329659	1.22057	31.34	33.6	32.51	75.7	77.83	77.7	77.0767	32.4833	1.10567e-184	8.73988e-183
4329660	LOC4329660	2.72296	0.02	0.02	0.02	0.13	0.15	0.1	0.126667	0.02	0.0136542	0.0308259
4329721	LOC4329721	3.85875	0.3	0.19	0.15	2.85	3.22	3.28	3.11667	0.213333	7.81015e-21	6.96577e-20
4329722	LOC4329722	4.51074	0.97	0.8	0.45	18.21	16.16	17.3	17.2233	0.74	3.57026e-108	1.50449e-106
4329723	LOC4329723	1.85184	0.9	1.49	1.14	5.06	3.63	4.29	4.32667	1.17667	2.14797e-14	1.45004e-13
4329724	LOC4329724	4.30237	1.4	0.79	0.94	20.71	21.66	20.45	20.94	1.04333	1.00857e-223	9.71927e-222
4329726	LOC4329726	3.87117	5.97	5.66	4.8	82.92	80.05	80.66	81.21	5.47667	0	0
4329730	LOC4329730	4.06922	0.35	0.66	0.32	8.03	7.07	7.61	7.57	0.443333	2.45042e-50	4.80315e-49
4329754	LOC4329754	3.16316	0.37	0.46	0.2	3.06	3.19	3.16	3.13667	0.343333	5.21473e-32	6.67729e-31
4329760	LOC4329760	1.75096	0.2	0.12	0.24	0.59	0.57	0.65	0.603333	0.186667	0.00228473	0.00600621
4329765	LOC4329765	2.54921	0.42	0.36	0.29	1.87	2.1	2.41	2.12667	0.356667	1.5127e-13	9.74409e-13
4329768	LOC4329768	1.20681	6.82	8.21	7.33	18.47	16.51	17.57	17.5167	7.45333	2.41801e-26	2.61569e-25
4329795	LOC4329795	3.32385	3.32	3.94	3.54	38.66	34.13	37.44	36.7433	3.6	2.13636e-132	1.16122e-130
4329796	LOC4329796	2.63189	8.45	7.28	8.86	51.31	51.22	52.97	51.8333	8.19667	7.76628e-130	4.07485e-128
4329826	LOC4329826	2.20435	0.42	0.27	0.19	1.19	1.58	1.36	1.37667	0.293333	4.54729e-07	1.87281e-06
4329874	LOC4329874	3.30865	0.03	0.02	0	0.2	0.09	0.17	0.153333	0.0166667	0.00154836	0.00418596
4329962	LOC4329962	2.04852	4.57	3.86	4.49	18.99	17.38	18.06	18.1433	4.30667	6.66993e-72	1.83124e-70
4329972	LOC4329972	2.00626	1.73	1.66	2.41	8.71	7.49	7.52	7.90667	1.93333	7.56577e-18	6.04163e-17
4330010	LOC4330010	1.30798	0.7	0.7	0.76	1.83	1.8	2.05	1.89333	0.72	1.49115e-07	6.39844e-07
4330056	LOC4330056	1.72058	1.17	1.81	1.34	4.19	5.36	4.95	4.83333	1.44	1.77373e-08	8.25693e-08
4330110	LOC4330110	1.81967	1.09	0.88	0.59	2.91	3.2	3.11	3.07333	0.853333	5.52432e-14	3.63895e-13
4330111	LOC4330111	2.73816	0.07	0.04	0.05	0.37	0.34	0.44	0.383333	0.0533333	5.83133e-10	3.03134e-09
4330160	LOC4330160	2.59755	11.6	13.88	15.27	84.99	81.63	84.47	83.6967	13.5833	4.22085e-280	5.0793e-278
4330161	LOC4330161	1.75207	0.31	0.32	0.21	0.64	1.1	1.09	0.943333	0.28	1.77571e-06	6.93092e-06
4330163	LOC4330163	1.45309	4.66	5.64	5.4	14.24	15.68	13.78	14.5667	5.23333	5.25371e-42	8.61537e-41
4330171	LOC4330171	1.55823	2.2	1.63	1.71	4.84	6.24	5.56	5.54667	1.84667	7.07448e-09	3.38712e-08
4330193	LOC4330193	1.11947	1.59	1.01	1.37	3.4	2.2	3.19	2.93	1.32333	0.000358572	0.00107447
4330241	LOC4330241	5.76312	0.07	0.02	0.02	1.87	2.03	2.14	2.01333	0.0366667	1.52796e-20	1.34541e-19
4330263	LOC4330263	2.53418	15.31	16.02	15.75	91.79	97.04	89.64	92.8233	15.6933	1.07309e-169	7.77122e-168
4330264	LOC4330264	1.83408	0.2	0.45	0.35	1.05	1.45	1.11	1.20333	0.333333	0.000216683	0.000668939
4330274	LOC4330274	1.26278	15.73	16.09	15.86	39.47	37.71	39.17	38.7833	15.8933	1.15799e-89	3.91192e-88
4330317	LOC4330317	4.07356	0.1	0.03	0.07	0.92	1.13	1.56	1.20333	0.0666667	3.01352e-09	1.48062e-08
4330388	LOC4330388	1.24069	5.33	6.02	5.05	12.7	12.71	14.15	13.1867	5.46667	2.86936e-38	4.31082e-37
4330421	LOC4330421	2.67762	0.06	0.14	0.17	0.81	0.67	0.96	0.813333	0.123333	7.90678e-07	3.19387e-06
4330461	LOC4330461	1.92321	22.11	23.46	24.01	87.95	86.65	94.73	89.7767	23.1933	1.22294e-136	6.86321e-135
4330470	LOC4330470	2.37949	0.07	0.07	0	0.31	0.17	0.24	0.24	0.0466667	0.0193296	0.0420908
4330504	LOC4330504	2.64152	3.43	3.43	3.46	22.25	21.38	21.99	21.8733	3.44	7.11979e-216	6.57303e-214
4330508	LOC4330508	2.78722	0.26	0.43	0.23	2.38	2.09	2.02	2.16333	0.306667	2.7654e-16	2.05309e-15
4330511	LOC4330511	1.27388	1.82	1.73	1.69	4.5	4.44	3.91	4.28333	1.74667	1.68023e-15	1.20028e-14
4330593	LOC4330593	2.07389	6.13	5.26	5.47	23.39	23.49	22.5	23.1267	5.62	7.63276e-186	6.07307e-184
4330606	LOC4330606	2.13394	0.93	1.23	1.13	4.97	4.89	4.85	4.90333	1.09667	1.16763e-21	1.07182e-20
4330612	LOC4330612	1.59936	0.88	0.85	0.82	2.99	2.47	2.39	2.61667	0.85	1.77262e-10	9.51956e-10
4330624	LOC4330624	1.98677	0.23	0.18	0.06	0.82	0.53	0.53	0.626667	0.156667	0.00927918	0.0217738
4330639	LOC4330639	1.08658	0.75	0.96	1.17	2.27	2.1	1.86	2.07667	0.96	0.000333006	0.00100171
4330655	LOC4330655	1.17661	6.03	6.01	5.74	13.13	13.11	14.62	13.62	5.92667	8.38702e-53	1.72505e-51
4330723	LOC4330723	2.2752	0.34	0.07	0.21	1.53	0.97	0.56	1.02	0.206667	0.00140471	0.0038267
4330755	LOC4330755	2.03292	4.85	4.48	4.57	19.24	19.87	18.98	19.3633	4.63333	1.60683e-33	2.14374e-32
4330758	LOC4330758	2.30747	0.79	0.64	1.29	4.19	4.74	4.8	4.57667	0.906667	6.8059e-11	3.75247e-10
4330759	LOC4330759	2.24163	3.71	5.26	4.08	21.44	21.4	20	20.9467	4.35	1.04908e-57	2.35828e-56
4330772	LOC4330772	3.97801	0.55	0.31	0.47	7.55	6.16	7.72	7.14333	0.443333	2.82699e-42	4.65798e-41
4330837	LOC4330837	1.73107	54.3	55.85	62.02	196.39	193.14	193.11	194.213	57.39	5.45912e-268	6.44123e-266
4330848	LOC4330848	1.45465	7.58	8.05	7.48	20.36	20.78	23.39	21.51	7.70333	9.10428e-53	1.86781e-51
4330851	LOC4330851	2.18801	0.13	0.04	0.04	0.3	0.43	0.26	0.33	0.07	0.0188394	0.0411345
4331023	LOC4331023	4.54416	0	0	0	0.56	0.84	0.54	0.646667	0	0.00324213	0.00828271
4331079	LOC4331079	1.27106	2.73	2.65	2.62	7.68	5.38	6.62	6.56	2.66667	5.44684e-12	3.20633e-11
4331102	LOC4331102	4.30304	0	0	0	0.28	0.09	0.14	0.17	0	0.00764212	0.0181883
4331194	LOC4331194	1.94739	33.37	33.02	37.28	133.74	137.08	136.27	135.697	34.5567	0	0
4331302	LOC4331302	1.59495	23.45	22.74	20.73	74.84	71.42	60.53	68.93	22.3067	8.80069e-49	1.67483e-47
4331303	LOC4331303	1.06432	6.32	5.46	4.57	11.78	12.79	10.29	11.62	5.45	1.57714e-10	8.49998e-10
4331342	LOC4331342	3.68928	0	0.05	0	0.31	0.16	0.26	0.243333	0.0166667	0.0134433	0.0303922
4331443	LOC4331443	3.80966	0.44	0.35	0.74	7.27	6.96	7.67	7.3	0.51	2.93148e-35	4.10815e-34
4331500	LOC4331500	3.08885	3.27	3.79	3.2	29.32	30.2	29.25	29.59	3.42	2.91922e-212	2.65452e-210
4331501	LOC4331501	5.3673	0	0	0	3.05	2	2.77	2.60667	0	0.000116191	0.000371896
4331507	LOC4331507	1.19846	5.24	3.85	4.67	11.39	10.29	10.47	10.7167	4.58667	5.30382e-16	3.88754e-15
4331516	LOC4331516	1.23287	19.04	17.97	19.32	46.79	43.82	44.36	44.99	18.7767	7.90145e-49	1.50488e-47
4331583	LOC4331583	2.02526	0.21	0.28	0.35	1.21	1.18	1.13	1.17333	0.28	1.18513e-08	5.59226e-08
4331628	LOC4331628	2.92755	3.29	1.95	2.6	20.97	19.59	20.43	20.33	2.61333	7.08016e-46	1.27138e-44
4331713	LOC4331713	1.50777	1.91	1.57	1.88	5.4	5.09	5.04	5.17667	1.78667	9.95634e-12	5.76824e-11
4331753	LOC4331753	6.63566	0.12	0.06	0.1	9.29	9.65	10.34	9.76	0.0933333	1.67936e-23	1.65123e-22
4331797	LOC4331797	1.4249	4.43	4.62	5.05	13.36	12.3	12.84	12.8333	4.7	1.18522e-31	1.49625e-30
4331826	LOC4331826	1.58217	2.28	2.38	2	7.5	6.09	6.79	6.79333	2.22	1.36969e-10	7.41167e-10
4331832	LOC4331832	1.76095	0.52	0.6	0.82	2.02	2.69	1.97	2.22667	0.646667	5.9983e-05	0.000198831
4331833	LOC4331833	3.30924	2.86	3.08	2.25	30.06	25.54	27.18	27.5933	2.73	4.13772e-92	1.45894e-90
4331843	LOC4331843	1.21889	7.17	7.29	6.49	17.54	15.62	16.5	16.5533	6.98333	8.34936e-26	8.84988e-25
4331883	LOC4331883	4.54415	0	0	0	0.26	0.09	0.22	0.19	0	0.00345452	0.00879094
4331894	LOC4331894	1.64527	9.78	11.02	11.27	35.14	32.76	34.21	34.0367	10.69	7.21547e-86	2.34265e-84
4331971	LOC4331971	1.31019	2.51	2.65	2.28	7.08	6.85	4.78	6.23667	2.48	2.86317e-09	1.40875e-08
4331984	LOC4331984	4.84516	2.03	2.22	2.39	64.11	64.46	65.37	64.6467	2.21333	0	0
4331997	LOC4331997	1.22959	2.64	1.77	2.93	5.3	6.81	5.59	5.9	2.44667	0.00194917	0.00517752
4332002	LOC4332002	2.01133	0.28	0.25	0.37	1.18	1.37	1.22	1.25667	0.3	5.73325e-07	2.3417e-06
4332079	LOC4332079	1.37982	61.93	62.11	61.17	166.16	163.23	160.92	163.437	61.7367	0	0
4332099	LOC4332099	1.24041	1.71	2.08	1.57	4.26	4.1	4.49	4.28333	1.78667	2.237e-16	1.66951e-15
4332121	LOC4332121	7.4827	0.13	0.13	0.06	21.32	19	18.28	19.5333	0.106667	3.06498e-58	6.9611e-57
4332200	LOC4332200	1.21584	1.87	1.91	1.89	4.61	4.42	4.31	4.44667	1.89	2.98785e-09	1.46885e-08
4332219	LOC4332219	1.09114	0.35	0.41	0.51	1.11	0.86	0.79	0.92	0.423333	8.80708e-06	3.2087e-05
4332220	LOC4332220	1.26387	16.12	15.32	19.12	41.68	42	40.15	41.2767	16.8533	5.31564e-38	7.9416e-37
4332279	LOC4332279	1.76709	4.79	4.88	4.7	15.98	17.13	16.67	16.5933	4.79	1.56273e-52	3.19251e-51
4332293	LOC4332293	1.67076	41.38	42.76	42.49	140.72	134.52	134.71	136.65	42.21	0	0
4332301	LOC4332301	1.29653	0.74	1.05	1.03	2.06	2.66	2.32	2.34667	0.94	1.00592e-07	4.38956e-07
4332309	LOC4332309	1.68672	0.72	0.37	0.37	1.85	1.35	1.63	1.61	0.486667	0.0094017	0.0220207
4332329	LOC4332329	1.51862	1.69	1.44	1.77	4.94	4.67	4.72	4.77667	1.63333	1.08385e-08	5.12433e-08
4332347	LOC4332347	1.55629	13.57	13.08	12.47	39.48	36.83	40.87	39.06	13.04	4.64052e-83	1.46725e-81
4332373	LOC4332373	1.06275	2.27	2.47	2.7	5.33	5.56	4.86	5.25	2.48	2.18153e-09	1.08329e-08
4332382	LOC4332382	3.67262	0.67	0.34	0.34	6.55	6.09	4.84	5.82667	0.45	1.39432e-24	1.42243e-23
4332401	LOC4332401	3.23062	8.01	8.53	6.69	74.58	72.76	74.75	74.03	7.74333	9.70787e-290	1.25569e-287
4332439	LOC4332439	3.55419	7.02	7.53	9.64	88.86	96.84	104.13	96.61	8.06333	1.47216e-231	1.50247e-229
4332462	LOC4332462	1.47305	1.21	1.11	1.45	3.73	3.39	3.55	3.55667	1.25667	2.57794e-11	1.4569e-10
4332469	LOC4332469	4.74085	0.18	0.05	0.13	3.23	3.43	3.1	3.25333	0.12	3.36888e-17	2.61342e-16
4332487	LOC4332487	4.94538	0.24	0.49	0.37	13.11	11.44	10.14	11.5633	0.366667	5.38651e-21	4.83268e-20
4332497	LOC4332497	1.14236	0.29	0.4	0.32	0.72	0.64	0.9	0.753333	0.336667	0.00624643	0.0151452
4332506	LOC4332506	2.20119	0.31	0.43	0.54	2.24	2.04	1.73	2.00333	0.426667	2.41902e-12	1.45189e-11
4332522	LOC4332522	1.40725	0.49	0.25	0.41	1.12	1.12	0.88	1.04	0.383333	0.00171698	0.0046063
4332552	LOC4332552	1.01891	7.31	7.59	6.57	13.58	15.29	15.44	14.77	7.15667	2.09427e-14	1.41419e-13
4332556	LOC4332556	1.58618	1.29	1.22	1.26	4	3.73	3.79	3.84	1.25667	4.26479e-41	6.85883e-40
4332568	LOC4332568	6.15935	0.3	0.2	0.1	15.69	14.3	14.21	14.7333	0.2	9.23497e-24	9.16224e-23
4332602	LOC4332602	1.45512	8.41	8.83	8.17	23.22	24.75	22.93	23.6333	8.47	1.10245e-49	2.13671e-48
4332657	LOC4332657	2.52997	1.06	1.22	0.99	6.69	6.4	6.09	6.39333	1.09	2.46868e-31	3.09231e-30
4332658	LOC4332658	2.77188	1.19	1.02	1.54	9.13	9.24	7.68	8.68333	1.25	4.9793e-40	7.80047e-39
4332677	LOC4332677	1.31883	0.36	0.2	0.45	0.69	1.14	0.74	0.856667	0.336667	0.00718225	0.0171834
4332684	LOC4332684	1.20108	19.95	21.23	21.87	52.26	46.95	49.18	49.4633	21.0167	1.53249e-26	1.66747e-25
4332698	LOC4332698	1.32224	6.37	5.94	5.73	15.19	15.13	15.49	15.27	6.01333	7.88975e-82	2.44663e-80
4332754	LOC4332754	3.41891	0.04	0.09	0.09	0.89	0.58	0.94	0.803333	0.0733333	1.68292e-05	5.95386e-05
4332755	LOC4332755	2.9434	19.74	18.91	19	147.84	152.22	151.44	150.5	19.2167	0	0
4332795	LOC4332795	1.223	0.94	0.61	1.4	2.3	2.91	1.81	2.34	0.983333	0.000571361	0.00166087
4332804	LOC4332804	4.28415	0.28	0.14	0	2.61	2.88	3.08	2.85667	0.14	5.86842e-06	2.17407e-05
4332996	LOC4332996	3.35149	1.91	1.84	1.72	19.64	18.71	18.48	18.9433	1.82333	5.97821e-104	2.406e-102
4333001	LOC4333001	1.74818	0.47	0.2	0.44	1.24	1.27	1.28	1.26333	0.37	3.88453e-05	0.000131706
4333058	LOC4333058	2.06371	0.34	0.52	0.69	2.09	1.73	2.83	2.21667	0.516667	0.00348482	0.00886153
4333062	LOC4333062	1.86224	2.62	2.45	2.58	9.4	9.3	9.66	9.45333	2.55	4.32976e-61	1.02574e-59
4333075	LOC4333075	2.47732	9.6	10.29	9.2	54.56	56.77	53.47	54.9333	9.69667	4.1829e-288	5.29718e-286
4333077	LOC4333077	2.13603	13.21	13.37	13.97	61.79	61.89	57.58	60.42	13.5167	1.03304e-253	1.15148e-251
4333094	LOC4333094	1.5029	52.83	50.36	49.4	146.41	150.43	146.2	147.68	50.8633	0	0
4333112	LOC4333112	3.16824	1.4	1.53	2.33	15.62	16.14	15.75	15.8367	1.75333	7.35026e-90	2.50759e-88
4333118	LOC4333118	1.26123	0.11	0.14	0.18	0.42	0.3	0.35	0.356667	0.143333	0.0223883	0.048123
4333144	LOC4333144	4.07348	0.23	0.18	0.23	3.47	3.7	3.73	3.63333	0.213333	4.68092e-20	4.07128e-19
4333227	LOC4333227	4.30801	0	0.12	0.06	1.43	1.18	1.13	1.24667	0.06	5.111e-06	1.90867e-05
4333281	LOC4333281	4.02536	0.05	0.03	0.06	0.84	0.68	0.71	0.743333	0.0466667	5.40064e-13	3.37286e-12
4333339	LOC4333339	3.28148	1.32	1.7	1.36	13.88	15.36	14.07	14.4367	1.46	9.15791e-91	3.15994e-89
4333363	LOC4333363	4.12998	0	0	0.04	0.2	0.23	0.32	0.25	0.0133333	0.00359615	0.00911205
4333365	LOC4333365	1.94296	1.37	1.1	1.44	5.47	4.91	4.91	5.09667	1.30333	6.90522e-24	6.86774e-23
4333375	LOC4333375	1.91863	0.37	0.55	0.26	1.4	1.72	1.37	1.49667	0.393333	9.83867e-08	4.29873e-07
4333381	LOC4333381	1.50662	2.5	2.55	2.47	7.58	7.61	6.58	7.25667	2.50667	5.70616e-17	4.37882e-16
4333407	LOC4333407	1.37635	16.18	13.62	14.87	41.39	37.25	39.41	39.35	14.89	2.09639e-67	5.38869e-66
4333430	LOC4333430	1.29451	0.44	0.22	0.61	1.12	1.12	0.96	1.06667	0.423333	0.0106769	0.0247368
4333455	LOC4333455	1.30815	0.35	0.52	0.41	0.91	1.2	1.12	1.07667	0.426667	0.000318839	0.000962446
4333487	LOC4333487	3.52815	6.06	5.72	5.32	66.06	68.5	68.32	67.6267	5.7	3.65744e-82	1.14003e-80
4333499	LOC4333499	1.10739	2.38	2.01	2.55	4.97	5.65	4.99	5.20333	2.31333	2.82907e-09	1.39311e-08
4333528	LOC4333528	1.24087	0.42	0.39	0.41	0.76	1.02	1.16	0.98	0.406667	0.000758591	0.00216199
4333535	LOC4333535	3.37797	0.19	0	0.19	1.05	1.33	1.64	1.34	0.126667	0.000155375	0.000489032
4333570	LOC4333570	1.05636	2.26	2.11	2.3	5.19	3.83	5.15	4.72333	2.22333	0.000446253	0.0013202
4333633	LOC4333633	1.19029	3.43	3.83	4.55	9.88	8.61	8.95	9.14667	3.93667	4.02709e-16	2.96883e-15
4333634	LOC4333634	6.45851	0	0	0	0.91	1.11	1.18	1.06667	0	4.72157e-07	1.94227e-06
4333666	LOC4333666	3.20166	8.28	9.22	8.37	82.08	78.18	78.09	79.45	8.62333	0	0
4333827	LOC4333827	1.82728	1.63	1.32	1.58	5.13	5.44	5.81	5.46	1.51	1.61613e-12	9.80953e-12
4333847	LOC4333847	1.00962	10.42	12.37	10.24	23.31	20.12	24.31	22.58	11.01	5.88085e-20	5.09295e-19
4333918	LOC4333918	1.17793	37.86	35.98	40.72	87.81	86.36	90	88.0567	38.1867	4.67271e-84	1.49107e-82
4334015	LOC4334015	2.25309	1.34	1.21	2.07	7.98	7.23	7.4	7.53667	1.54	1.29551e-08	6.09052e-08
4334029	LOC4334029	1.15634	4.43	4.26	4.24	9.25	9.5	10.55	9.76667	4.31	7.90858e-25	8.12973e-24
4334038	LOC4334038	1.16313	21.37	23.13	21.54	51.65	50.96	48.41	50.34	22.0133	8.90418e-35	1.2286e-33
4334049	LOC4334049	4.42867	0	0	0	0.1	0.06	0.08	0.08	0	0.00469154	0.0116496
4334108	LOC4334108	3.79352	0.15	0.08	0.08	1.45	1.22	1.62	1.43	0.103333	8.43141e-06	3.08065e-05
4334125	LOC4334125	1.07166	20.76	19.61	20.13	41.72	44.63	43.01	43.12	20.1667	2.7368e-64	6.78952e-63
4334163	LOC4334163	1.51526	0.57	0.39	0.65	1.69	1.32	1.65	1.55333	0.536667	4.25518e-07	1.75639e-06
4334179	LOC4334179	1.10687	12.09	11.66	11.96	26.51	24.48	26.41	25.8	11.9033	2.66152e-65	6.69199e-64
4334182	LOC4334182	1.44218	12.87	12.31	12.91	38.27	32.53	34.48	35.0933	12.6967	7.66268e-74	2.1602e-72
4334196	LOC4334196	1.77259	0.84	0.42	0.61	2.27	1.94	2.33	2.18	0.623333	6.14331e-07	2.5037e-06
4334200	LOC4334200	1.81884	9.88	9.72	9.91	35.96	33.72	36.38	35.3533	9.83667	4.73453e-83	1.49502e-81
4334201	LOC4334201	2.19233	0.17	0.17	0.22	0.82	0.86	0.91	0.863333	0.186667	0.000124093	0.000395672
4334260	LOC4334260	3.60992	0.04	0	0.09	0.36	0.54	0.77	0.556667	0.0433333	0.000362442	0.00108567
4334292	LOC4334292	2.56384	1.72	1.39	1.43	9.81	8.64	8.84	9.09667	1.51333	4.90592e-50	9.57744e-49
4334294	LOC4334294	1.44865	10	9.01	9.22	26.61	26.48	25.32	26.1367	9.41	3.43235e-55	7.37316e-54
4334368	LOC4334368	1.05454	1.41	1.06	1.11	2.61	2.46	2.48	2.51667	1.19333	3.62268e-08	1.64493e-07
4334379	LOC4334379	4.34868	0.1	0.16	0.11	2.65	2.54	2.46	2.55	0.123333	1.54999e-12	9.41753e-12
4334439	LOC4334439	1.45039	48.69	54.53	55.18	154.93	142.9	142.97	146.933	52.8	1.17007e-177	8.73511e-176
4334455	LOC4334455	1.23958	2.71	2.93	2.48	6.41	6.92	6.21	6.51333	2.70667	1.02931e-08	4.87316e-08
4334467	LOC4334467	3.35712	7.62	8.19	8.72	88.22	83.19	84.14	85.1833	8.17667	0	0
4334468	LOC4334468	1.72479	0.81	1.36	0.95	3.31	4.13	3.06	3.5	1.04	1.95205e-12	1.17834e-11
4334477	LOC4334477	2.5851	3.68	3.52	3.19	21.67	20.89	20.93	21.1633	3.46333	3.2329e-91	1.12676e-89
4334478	LOC4334478	1.36065	1.02	0.92	0.77	2.49	2.39	2.2	2.36	0.903333	5.88349e-13	3.67156e-12
4334487	LOC4334487	1.7424	16.64	16.96	16.45	52.12	61.3	57.52	56.98	16.6833	3.48853e-69	9.1718e-68
4334549	LOC4334549	3.754	10.07	7.63	9.43	126.31	123.11	124.16	124.527	9.04333	0	0
4334571	LOC4334571	1.34194	2.05	2.53	1.54	6.73	4.89	4.22	5.28	2.04	1.02949e-05	3.72996e-05
4334572	LOC4334572	3.64917	0	0.07	0.04	0.37	0.56	0.49	0.473333	0.0366667	0.000266638	0.000813297
4334594	LOC4334594	1.11527	1.06	1.19	1.19	2.4	3.04	2.2	2.54667	1.14667	0.0105971	0.0245613
4334617	LOC4334617	2.17461	8.66	8.79	8.98	42.12	40.94	38.73	40.5967	8.81	2.18295e-69	5.75803e-68
4334643	LOC4334643	1.92774	23.19	26.03	24.5	91.61	99.67	94.68	95.32	24.5733	1.85203e-159	1.22731e-157
4334670	LOC4334670	1.10771	0.93	1.04	2.27	3.23	3.31	2.78	3.10667	1.41333	0.00431943	0.0107966
4334687	LOC4334687	1.63371	0.26	0.32	0.29	1.04	0.98	0.7	0.906667	0.29	8.98579e-05	0.000291274
4334701	LOC4334701	1.45115	84.39	87.87	85.8	247.01	237.02	236.51	240.18	86.02	1.60729e-202	1.39345e-200
4334704	LOC4334704	1.28712	32.53	30.18	33.76	81.95	76.47	81.66	80.0267	32.1567	6.15933e-79	1.83249e-77
4334736	LOC4334736	2.50961	0.51	0.6	0.54	3.64	3.03	2.89	3.18667	0.55	1.57236e-19	1.33822e-18
4334794	LOC4334794	1.68563	4.63	5.31	6.06	16.4	18.34	17.61	17.45	5.33333	8.76048e-57	1.94046e-55
4334817	LOC4334817	6.374	0.12	0	0.12	6.68	6.66	7.04	6.79333	0.08	1.33113e-17	1.05048e-16
4334835	LOC4334835	1.30327	13.86	10.78	13.14	32.36	31.41	31.14	31.6367	12.5933	9.16865e-50	1.77987e-48
4334903	LOC4334903	1.1461	1.44	0.85	0.9	2.62	2.06	2.53	2.40333	1.06333	0.000287869	0.000873758
4334942	LOC4334942	3.62956	0.49	0.36	0.88	7.21	6.3	6.86	6.79	0.576667	8.01896e-19	6.65167e-18
4334956	LOC4334956	1.70871	24.49	23.37	22.72	77.06	78.47	79.32	78.2833	23.5267	1.81363e-210	1.643e-208
4334979	LOC4334979	1.12511	7.98	7.7	7.45	16.23	16.65	17.42	16.7667	7.71	1.10775e-57	2.48555e-56
4334989	LOC4334989	1.51104	7.45	7.8	6.98	21.17	20.76	22.49	21.4733	7.41	4.17219e-80	1.25989e-78
4334990	LOC4334990	1.33844	0.2	0.23	0.09	0.53	0.29	0.53	0.45	0.173333	0.00393782	0.00990723
4335011	LOC4335011	2.02095	11.83	13.61	12.8	54.95	52.57	50.6	52.7067	12.7467	4.67221e-117	2.12828e-115
4335019	LOC4335019	3.49788	6.54	7.86	6.76	83	79.14	81.59	81.2433	7.05333	5.41674e-257	6.09396e-255
4335021	LOC4335021	4.02153	15.38	13.68	14.43	236.83	246.01	237.42	240.087	14.4967	0	0
4335022	LOC4335022	2.92428	0.08	0.08	0.14	0.81	0.73	0.8	0.78	0.1	1.48317e-09	7.46927e-09
4335054	LOC4335054	1.3231	27.8	29.34	31.51	78.81	75.44	71.53	75.26	29.55	3.72632e-104	1.5022e-102
4335065	LOC4335065	3.39987	0.27	0.76	0.4	5.06	5.23	5.01	5.1	0.476667	8.84243e-27	9.74844e-26
4335075	LOC4335075	1.73608	5.16	7.15	7.85	21.75	23.86	22.96	22.8567	6.72	2.63986e-23	2.57368e-22
4335079	LOC4335079	1.97716	13.69	12.67	12.77	54.63	50.89	51.3	52.2733	13.0433	2.59442e-160	1.73353e-158
4335090	LOC4335090	2.9977	5.04	5.19	4.63	39.72	41.93	38.56	40.07	4.95333	0	0
4335091	LOC4335091	1.22251	2.02	2.38	2.39	6.22	4.87	5.05	5.38	2.26333	2.66985e-11	1.50743e-10
4335092	LOC4335092	2.42422	3.26	2.96	3.62	17.68	17.34	18.87	17.9633	3.28	5.28171e-49	1.01392e-47
4335093	LOC4335093	3.30984	1.91	1.99	1.53	19.05	18.62	17.22	18.2967	1.81	5.71913e-62	1.37236e-60
4335094	LOC4335094	2.9525	0.8	0.67	0.52	5.73	5.27	4.69	5.23	0.663333	3.29468e-49	6.3348e-48
4335096	LOC4335096	2.36884	1.83	2	2.25	10.8	10.55	10.59	10.6467	2.02667	4.985e-54	1.04486e-52
4335116	LOC4335116	1.39585	2.1	2.55	2.32	6.41	6.44	5.83	6.22667	2.32333	1.21743e-14	8.3278e-14
4335139	LOC4335139	1.53892	4.8	5.19	5.47	15.29	15.33	15.06	15.2267	5.15333	1.09074e-53	2.27439e-52
4335162	LOC4335162	1.68686	4.27	4.24	4.78	15.13	14	14.34	14.49	4.43	1.04136e-97	3.92344e-96
4335166	LOC4335166	3.37096	0.07	0.18	0.08	1.5	1.03	0.92	1.15	0.11	2.20104e-08	1.01562e-07
4335167	LOC4335167	4.65127	0	0	0	0.11	0.14	0.25	0.166667	0	0.00228983	0.00601894
4335176	LOC4335176	2.70818	1.44	1.27	1.27	8.8	9.01	8.54	8.78333	1.32667	4.72574e-154	3.00806e-152
4335218	LOC4335218	2.7204	85.45	89.58	88.25	598.48	583.49	586.27	589.413	87.76	0	0
4335223	LOC4335223	4.13069	4.07	4.04	4.16	74.97	71.63	72.34	72.98	4.09	0	0
4335330	LOC4335330	1.72367	2.51	2.91	3.22	9.47	9.56	9.99	9.67333	2.88	1.35371e-45	2.41293e-44
4335390	LOC4335390	3.52162	3.04	2.81	4.72	39.79	44.16	39.82	41.2567	3.52333	7.66699e-99	2.91587e-97
4335391	LOC4335391	3.0906	2.82	3.6	3.01	27.71	27.35	26.66	27.24	3.14333	3.44838e-251	3.80865e-249
4335427	LOC4335427	4.84369	0	0	0	0.4	0.23	0.29	0.306667	0	0.00106256	0.00295275
4335481	LOC4335481	5.01362	0	0	0	0.42	0.33	0.29	0.346667	0	0.000525343	0.00153466
4335486	LOC4335486	5.01353	0	0	0	0.08	0.04	0.03	0.05	0	0.000575894	0.00167344
4335514	LOC4335514	2.73939	3.65	3.54	3.5	24.29	24.24	24.07	24.2	3.56333	1.24958e-238	1.30843e-236
4335515	LOC4335515	2.95652	0.2	0.1	0	0.9	0.6	0.85	0.783333	0.1	0.000132256	0.000419873
4335566	LOC4335566	1.49964	0.49	0.5	0.32	1.38	1.21	1.11	1.23333	0.436667	1.94764e-06	7.5763e-06
4335579	LOC4335579	1.83072	20.22	20.37	21.51	71.05	73.79	80.96	75.2667	20.7	3.59311e-87	1.18892e-85
4335587	LOC4335587	1.50189	2.49	2.84	2.71	7.88	7.4	7.89	7.72333	2.68	1.34656e-32	1.75205e-31
4335593	LOC4335593	1.79874	15.81	16.25	16.29	57.72	56.89	56.32	56.9767	16.1167	8.86118e-266	1.03543e-263
4335602	LOC4335602	1.15506	31.85	31.1	34.32	75.85	72.62	71.83	73.4333	32.4233	1.75993e-125	8.75907e-124
4335610	LOC4335610	1.53266	1.06	1.1	1.62	4.21	3.17	3.76	3.71333	1.26	1.0344e-10	5.63515e-10
4335698	LOC4335698	1.94234	0.35	0.28	0.56	1.47	1.81	1.34	1.54	0.396667	2.78037e-07	1.16574e-06
4335707	LOC4335707	1.08775	1.2	1.27	1.07	2.52	2.72	2.4	2.54667	1.18	1.64783e-09	8.26409e-09
4335718	LOC4335718	1.66214	2.65	2.49	2.33	7.77	8.19	8.08	8.01333	2.49	2.26942e-22	2.13591e-21
4335721	LOC4335721	2.30788	0.27	0.2	0.27	1.15	1.08	1.5	1.24333	0.246667	0.000169532	0.000530553
4335756	LOC4335756	2.82729	6.34	7.17	6.71	51.87	46.62	47.56	48.6833	6.74	2.54695e-220	2.41591e-218
4335780	LOC4335780	1.03323	2.85	2.4	3.07	5.66	5.38	6.27	5.77	2.77333	1.42699e-16	1.07326e-15
4335799	LOC4335799	1.18967	498.36	526.64	526.17	1191	1215.43	1216.61	1207.68	517.057	0	0
4335802	LOC4335802	1.06186	6.05	3.74	4.35	9.06	11.08	10.01	10.05	4.71333	2.43291e-07	1.02378e-06
4335812	LOC4335812	1.16517	5.04	5.21	4.62	10.17	11.51	12.2	11.2933	4.95667	4.31286e-30	5.23692e-29
4335861	LOC4335861	2.32087	11.59	12.44	12.32	62.58	61.25	60.86	61.5633	12.1167	0	0
4335869	LOC4335869	1.03897	0.87	1.08	0.95	2.02	1.87	2.16	2.01667	0.966667	1.77392e-06	6.92505e-06
4335878	LOC4335878	1.13837	0.69	0.46	0.4	1.1	1.22	1.17	1.16333	0.516667	0.0162266	0.0359751
4335902	LOC4335902	1.2414	19.1	19.28	21.27	48.3	47.03	48.25	47.86	19.8833	1.71676e-66	4.37105e-65
4335925	LOC4335925	1.9495	0.13	0.15	0.15	0.55	0.53	0.65	0.576667	0.143333	4.70165e-05	0.00015784
4335993	LOC4335993	1.90989	2.34	1.78	2.46	8.7	8.58	8	8.42667	2.19333	9.30825e-15	6.39989e-14
4335997	LOC4335997	1.48657	3.75	3.13	3.32	9.68	9.6	9.81	9.69667	3.4	4.32046e-28	4.99299e-27
4336004	LOC4336004	2.19149	1.61	1.65	1.28	7.12	7.11	6.82	7.01667	1.51333	5.86352e-31	7.28064e-30
4336011	LOC4336011	3.20338	0.1	0.13	0.1	1.06	0.92	1.1	1.02667	0.11	2.09817e-08	9.7019e-08
4336012	LOC4336012	1.71088	1.3	1.36	1.7	4.77	4.96	4.77	4.83333	1.45333	1.43472e-18	1.17837e-17
4336037	LOC4336037	1.28443	11.72	12.32	11.48	30.04	28.4	29.63	29.3567	11.84	4.50246e-48	8.44228e-47
4336039	LOC4336039	1.56345	0.76	0.38	0.46	1.84	1.43	1.54	1.60333	0.533333	2.15449e-07	9.10903e-07
4336071	LOC4336071	4.96743	0.02	0	0.09	1.19	1.42	1.08	1.23	0.0366667	1.85275e-12	1.12036e-11
4336100	LOC4336100	1.10379	9.28	9.82	8.72	19.85	20.83	20.02	20.2333	9.27333	1.49404e-49	2.88871e-48
4336108	LOC4336108	3.25641	27.35	26.87	29.02	274.27	274.7	261.69	270.22	27.7467	0	0
4336124	LOC4336124	2.88245	22.14	21.96	22.2	144.17	142.5	148.59	145.087	22.1	0	0
4336135	LOC4336135	4.01375	0	0	0	0.02	0.12	0.04	0.06	0	0.0197308	0.0428294
4336145	LOC4336145	1.39909	36.45	38.3	38.79	102.23	101.93	100.55	101.57	37.8467	1.40095e-194	1.15653e-192
4336146	LOC4336146	1.43785	7.78	7.85	7.75	21.61	21.57	23.25	22.1433	7.79333	2.63431e-117	1.2068e-115
4336179	LOC4336179	4.05189	0	0	0.02	0.18	0.16	0.2	0.18	0.00666667	0.00449951	0.0112039
4336183	LOC4336183	1.45078	11.85	11.27	11.73	31.89	31.47	33.53	32.2967	11.6167	7.05935e-123	3.46352e-121
4336247	LOC4336247	2.26552	2.75	2.65	2.27	11.89	12.36	13.36	12.5367	2.55667	1.82012e-106	7.44924e-105
4336248	LOC4336248	1.02262	2.01	1.1	1.54	3.62	3.18	2.82	3.20667	1.55	0.000129475	0.000411691
4336263	LOC4336263	4.65132	0	0	0	0.06	0.39	0.34	0.263333	0	0.00285061	0.00736652
4336265	LOC4336265	4.9865	0	0.14	0	1.21	1.56	1.79	1.52	0.0466667	7.29341e-06	2.68268e-05
4336276	LOC4336276	1.2423	4.4	3.93	5.11	10.91	11.31	10.19	10.8033	4.48	5.82322e-12	3.42123e-11
4336327	LOC4336327	1.17867	36.94	36.73	37.46	86.94	84.35	84.48	85.2567	37.0433	3.99987e-101	1.56299e-99
4336343	LOC4336343	4.63681	0.05	0	0	0.37	0.6	0.28	0.416667	0.0166667	0.000659987	0.00190158
4336344	LOC4336344	1.14534	1.37	1.6	1.66	3.26	3.67	3.68	3.53667	1.54333	7.55421e-15	5.2206e-14
4336415	LOC4336415	1.84246	2.91	3.84	3.14	11.77	12.87	11.42	12.02	3.29667	3.362e-58	7.62852e-57
4336438	LOC4336438	1.42679	3.07	3.42	2.81	8.9	8.11	8.42	8.47667	3.1	1.15863e-22	1.10509e-21
4336454	LOC4336454	2.24889	0.05	0.1	0.1	0.45	0.35	0.41	0.403333	0.0833333	0.0138143	0.0311523
4336484	LOC4336484	1.24384	11.49	15.05	12.66	32.84	29.22	32.64	31.5667	13.0667	3.73848e-26	4.02611e-25
4336495	LOC4336495	2.2742	0.55	0.37	0.49	2.45	2.11	2.37	2.31	0.47	1.41287e-08	6.62811e-08
4336507	LOC4336507	2.26124	1.43	1.55	1.76	7.94	7.61	7.56	7.70333	1.58	3.55996e-94	1.2852e-92
4336514	LOC4336514	1.07253	4.6	5.09	4.31	9.72	10.63	9.67	10.0067	4.66667	1.81144e-21	1.6559e-20
4336554	LOC4336554	1.91895	13.11	11.95	11.21	44.17	46.77	48.6	46.5133	12.09	2.16794e-177	1.61348e-175
4336606	LOC4336606	1.66694	0.35	0.35	0.43	1.38	1.38	0.91	1.22333	0.376667	8.27545e-05	0.000269621
4336612	LOC4336612	1.06433	30.17	28.46	29.59	61.09	65.68	60.83	62.5333	29.4067	2.14962e-95	7.96248e-94
4336618	LOC4336618	1.43886	26.32	26.33	26.76	72.92	73.44	72.59	72.9833	26.47	1.36697e-205	1.19798e-203
4336644	LOC4336644	1.1219	2.55	2.95	3.06	6.09	6.46	6.38	6.31	2.85333	1.06573e-26	1.1696e-25
4336691	LOC4336691	1.09364	0.22	0.37	0.59	0.97	0.89	0.71	0.856667	0.393333	0.01567	0.0348818
4336706	LOC4336706	2.86739	3.04	3.11	2.82	23.97	20.85	21.84	22.22	2.99	1.20561e-89	4.06713e-88
4336716	LOC4336716	1.05146	11.98	11.11	11.33	25.32	23.42	23.93	24.2233	11.4733	2.50529e-34	3.42361e-33
4336728	LOC4336728	1.11871	19.62	19.67	19.73	42.47	42.22	45.7	43.4633	19.6733	4.39198e-71	1.18829e-69
4336763	LOC4336763	1.9857	0.2	0.13	0.2	1	0.67	0.47	0.713333	0.176667	0.00926631	0.02175
4336764	LOC4336764	2.08954	15.74	18.59	17.78	75.92	75.31	74.6	75.2767	17.37	3.15096e-199	2.66488e-197
4336765	LOC4336765	7.95349	0.38	0.35	0.25	82.16	83.41	81.53	82.3667	0.326667	3.91326e-182	3.03378e-180
4336852	LOC4336852	8.94264	0	0.03	0	5.35	4.52	4.97	4.94667	0.01	5.23947e-14	3.45414e-13
4336854	LOC4336854	4.10822	0.11	0.06	0.17	1.69	1.72	2.4	1.93667	0.113333	2.80141e-17	2.1816e-16
4336873	LOC4336873	1.05142	2.07	1.98	1.43	4.12	3.96	3.26	3.78	1.82667	0.000323487	0.000975504
4336904	LOC4336904	4.48809	0	0.06	0.13	1.88	1.36	1.18	1.47333	0.0633333	1.65755e-06	6.49066e-06
4336915	LOC4336915	1.50611	0.16	0.32	0.12	0.72	0.68	0.32	0.573333	0.2	0.0151864	0.033924
4336927	LOC4336927	1.93338	0	0.13	0.1	0.32	0.34	0.27	0.31	0.0766667	0.0199004	0.0431821
4336932	LOC4336932	1.63888	9.32	9.44	7.96	26.96	28.25	29.56	28.2567	8.90667	1.72698e-63	4.23225e-62
4336957	LOC4336957	1.03927	50.53	48.05	51.11	104.11	104.09	104.62	104.273	49.8967	5.46804e-172	3.98376e-170
4336971	LOC4336971	3.44382	0	0	0.14	0.41	0.78	0.33	0.506667	0.0466667	0.00100593	0.00280606
4336988	LOC4336988	1.69652	8.45	8.54	11.81	30.63	35.8	27.95	31.46	9.6	3.39517e-23	3.29544e-22
4336991	LOC4336991	1.81294	5.43	6.39	6.1	21.3	21.19	21.52	21.3367	5.97333	4.65867e-141	2.72183e-139
4336996	LOC4336996	1.55526	0.13	0.26	0.17	0.4	0.58	0.7	0.56	0.186667	0.000340301	0.00102226
4337008	LOC4337008	5.66335	0.07	0	0	1.09	1.42	1.23	1.24667	0.0233333	8.08713e-06	2.95893e-05
4337015	LOC4337015	1.42662	0.34	0.21	0.24	0.59	0.81	0.85	0.75	0.263333	0.00510782	0.0125928
4337028	LOC4337028	2.903	0.04	0.04	0.11	0.44	0.35	0.7	0.496667	0.0633333	6.26805e-06	2.31858e-05
4337031	LOC4337031	1.57105	0.85	1.77	1.41	3.72	4.39	4.13	4.08	1.34333	0.00102712	0.00286056
4337039	LOC4337039	4.85617	0.03	0.03	0.07	1.52	1.45	0.98	1.31667	0.0433333	9.44874e-10	4.83082e-09
4337048	LOC4337048	1.22936	1.38	1.02	0.95	2.77	2.83	2.39	2.66333	1.11667	9.26742e-06	3.37134e-05
4337077	LOC4337077	1.59919	0.6	0.43	0.44	1.26	1.48	1.51	1.41667	0.49	0.00364489	0.00922686
4337089	LOC4337089	1.93269	13.21	14	13.57	53.49	51.32	53.4	52.7367	13.5933	0	0
4337097	LOC4337097	1.36955	6.73	7.03	6.66	17.33	18.59	17.8	17.9067	6.80667	1.00487e-41	1.64229e-40
4337098	LOC4337098	1.43662	0.67	0.45	0.57	1.88	1.13	1.64	1.55	0.563333	0.000944828	0.00264784
4337100	LOC4337100	2.22077	8.87	9.83	9.4	47.11	42.07	43.71	44.2967	9.36667	6.07659e-129	3.14061e-127
4337108	LOC4337108	1.35496	5.81	6.07	6.32	15.9	16.39	17.25	16.5133	6.06667	2.18947e-48	4.11811e-47
4337119	LOC4337119	3.00106	0.95	0.67	0.86	6.35	7.09	6.79	6.74333	0.826667	3.3889e-80	1.02592e-78
4337120	LOC4337120	1.03169	0.21	0.17	0.21	0.36	0.51	0.34	0.403333	0.196667	0.022638	0.0485778
4337122	LOC4337122	6.76465	0.02	0	0	0.73	1.11	0.95	0.93	0.00666667	3.26602e-08	1.49026e-07
4337126	LOC4337126	1.09116	36.21	38.42	36.23	82.4	82.93	79.47	81.6	36.9533	2.41148e-117	1.10892e-115
4337154	LOC4337154	1.13468	13.57	12.22	15.28	31.07	32.45	28.44	30.6533	13.69	1.21442e-27	1.38297e-26
4337168	LOC4337168	2.2487	1.23	0.97	1.03	4.98	5.1	5.55	5.21	1.07667	2.87551e-37	4.22813e-36
4337186	LOC4337186	1.72447	30.17	28.87	29.4	98.42	98.57	100.31	99.1	29.48	0	0
4337207	LOC4337207	1.20311	3.04	3.16	3.38	7.13	7.6	7.69	7.47333	3.19333	3.98128e-30	4.84159e-29
4337237	LOC4337237	5.19917	0.06	0.32	0.29	7.79	7.66	8.39	7.94667	0.223333	6.80955e-53	1.40537e-51
4337238	LOC4337238	1.17518	4.09	4.06	5.57	9.67	11.61	10.3	10.5267	4.57333	6.19087e-11	3.41961e-10
4337242	LOC4337242	1.15803	23.83	24.67	23.53	53.59	54.66	55.24	54.4967	24.01	5.29444e-102	2.08231e-100
4337246	LOC4337246	7.36669	1.09	0.64	0.96	150.59	160.69	146.92	152.733	0.896667	1.58119e-94	5.75125e-93
4337311	LOC4337311	2.79326	0.06	0	0.03	0.15	0.27	0.21	0.21	0.03	0.0115691	0.0265748
4337313	LOC4337313	6.77525	0.1	0.03	0.03	6.54	6.4	5.54	6.16	0.0533333	1.70899e-24	1.73831e-23
4337383	LOC4337383	1.08386	5.68	6.84	7.59	14.92	14.82	13.6	14.4467	6.70333	2.87567e-26	3.10521e-25
4337415	LOC4337415	1.31767	44.59	49	45.42	121.86	114.91	116.11	117.627	46.3367	1.33987e-149	8.26754e-148
4337431	LOC4337431	1.84883	0.31	0.45	0.28	1.37	1.25	1.17	1.26333	0.346667	2.60751e-08	1.19724e-07
4337436	LOC4337436	1.16955	10.99	11.1	10.18	25.39	23.77	25.1	24.7533	10.7567	8.56319e-16	6.21069e-15
4337446	LOC4337446	2.66193	0.31	0.33	0.33	1.77	2.36	2.14	2.09	0.323333	3.79801e-18	3.06017e-17
4337462	LOC4337462	1.64603	1.11	0.58	0.73	2.64	2.39	2.7	2.57667	0.806667	4.22797e-07	1.74575e-06
4337468	LOC4337468	1.73078	0.32	0.32	0.16	0.89	0.97	0.86	0.906667	0.266667	0.000529101	0.00154489
4337482	LOC4337482	3.59403	1.55	2.03	1.75	21.83	22.13	21.01	21.6567	1.77667	7.25953e-107	2.99137e-105
4337567	LOC4337567	1.24825	0.48	0.56	0.37	0.84	1.18	1.39	1.13667	0.47	5.54323e-06	2.05928e-05
4337596	LOC4337596	1.29759	22.03	20.23	20.58	55.03	50.43	52.65	52.7033	20.9467	2.02025e-34	2.7686e-33
4337598	LOC4337598	1.27989	15.55	15.96	17.11	42.07	39.11	38.84	40.0067	16.2067	7.40806e-90	2.52375e-88
4337669	LOC4337669	6.89102	0.06	0.11	0	7.48	6.19	6.97	6.88	0.0566667	4.427e-30	5.37281e-29
4337686	LOC4337686	1.59578	0.93	0.78	0.82	2.57	2.13	2.48	2.39333	0.843333	8.44239e-10	4.33647e-09
4337690	LOC4337690	1.18886	2.66	2.74	2.37	5.3	7.28	5.39	5.99	2.59	3.40632e-10	1.79856e-09
4337693	LOC4337693	4.36602	0.14	0.22	0.08	3.29	3.08	2.82	3.06333	0.146667	7.36489e-36	1.04728e-34
4337730	LOC4337730	4.30304	0	0	0	0.24	0.19	0.1	0.176667	0	0.00737012	0.0175929
4337762	LOC4337762	4.01687	0.32	0.48	0.67	8.72	7.18	8.26	8.05333	0.49	1.21598e-57	2.72588e-56
4337768	LOC4337768	1.1666	121.62	126	125.45	277.45	287.38	293.39	286.073	124.357	6.44839e-115	2.89376e-113
4337814	LOC4337814	1.62205	0.36	0.85	0.48	1.98	1.87	1.43	1.76	0.563333	0.000186466	0.000580469
4337818	LOC4337818	1.39796	89.14	95.8	98.03	255.03	252.01	252.49	253.177	94.3233	4.70715e-296	6.22168e-294
4337837	LOC4337837	2.52585	0.15	0.11	0.04	0.7	0.7	0.36	0.586667	0.1	1.11136e-06	4.41842e-06
4337852	LOC4337852	1.44141	4.81	6.87	5.66	14.8	17.35	15.79	15.98	5.78	1.33087e-22	1.26636e-21
4337873	LOC4337873	1.73974	17.28	17.35	18.55	59.59	62.13	58.96	60.2267	17.7267	2.56809e-188	2.06368e-186
4337878	LOC4337878	1.12749	6.85	8.29	7.33	16.36	15.9	17.69	16.65	7.49	2.72925e-27	3.0506e-26
4337879	LOC4337879	1.04245	0.91	0.34	0.65	1.23	1.3	1.47	1.33333	0.633333	0.00487323	0.0120686
4337884	LOC4337884	2.08435	6.98	5.24	6.12	29.4	26.36	24.03	26.5967	6.11333	1.0073e-26	1.10647e-25
4337896	LOC4337896	2.02614	0.08	0.14	0.06	0.33	0.44	0.4	0.39	0.0933333	6.27082e-05	0.00020741
4337912	LOC4337912	2.00936	0.21	0.22	0.38	1.08	1.19	1.04	1.10333	0.27	0.000258878	0.000790925
4337921	LOC4337921	1.41221	0.2	0.3	0.3	0.6	0.75	0.81	0.72	0.266667	0.0157988	0.0351492
4338007	LOC4338007	1.84758	1.19	1.25	1.46	4.49	4.96	4.78	4.74333	1.3	2.412e-22	2.26745e-21
4338014	LOC4338014	1.6929	331.32	367.39	341.71	1148.9	1118.77	1182.06	1149.91	346.807	0	0
4338037	LOC4338037	1.24836	6.22	5.24	6.07	14.25	14.05	14.05	14.1167	5.84333	1.23908e-33	1.65951e-32
4338039	LOC4338039	1.07028	3.28	3.05	3.39	6.58	6.98	7.18	6.91333	3.24	8.68563e-23	8.32032e-22
4338096	LOC4338096	1.52972	0.34	0.17	0.05	0.57	0.64	0.45	0.553333	0.186667	0.00297857	0.00767015
4338194	LOC4338194	2.14337	0.49	0.44	0.13	1.57	1.88	1.35	1.6	0.353333	1.12871e-06	4.48297e-06
4338208	LOC4338208	3.4861	1.49	1.66	1.78	19.15	19.05	18.11	18.77	1.64333	1.16939e-77	3.43683e-76
4338238	LOC4338238	1.35404	1.32	0.98	1.13	2.97	2.6	3.28	2.95	1.14333	3.8997e-14	2.59494e-13
4338250	LOC4338250	1.27036	16.02	16.97	16.82	41.45	40.49	40.6	40.8467	16.6033	4.09125e-76	1.18656e-74
4338255	LOC4338255	1.13481	2.87	2.67	2.78	6.42	5.59	6.55	6.18667	2.77333	1.27576e-16	9.63114e-16
4338269	LOC4338269	1.06135	0.62	0.55	0.74	1.34	1.37	1.39	1.36667	0.636667	0.000602024	0.00174497
4338381	LOC4338381	3.80077	0.11	0.37	0.26	3.56	3.29	3.64	3.49667	0.246667	8.61861e-17	6.57832e-16
4338382	LOC4338382	3.95671	31.95	32.85	31.47	561.92	495.31	468.53	508.587	32.09	0	0
4338413	LOC4338413	2.40637	110.46	111.17	117.41	619.58	600.15	610.38	610.037	113.013	0	0
4338425	LOC4338425	1.86031	2.86	3.3	3.92	11.79	12.42	13.1	12.4367	3.36	1.90497e-27	2.14937e-26
4338430	LOC4338430	1.57748	1.59	1.39	2.06	4.78	5.07	5.6	5.15	1.68	1.39535e-15	1.00002e-14
4338477	LOC4338477	1.11932	85.91	88.25	94.49	199.02	198.35	198.37	198.58	89.55	5.30252e-118	2.46175e-116
4338515	LOC4338515	2.66439	0.51	0.07	0.15	1.44	1.61	1.57	1.54	0.243333	2.01613e-05	7.05835e-05
4338560	LOC4338560	1.07917	27.49	26.3	25.4	54.59	59.49	56.08	56.72	26.3967	1.13992e-90	3.92771e-89
4338569	LOC4338569	1.36787	1.06	0.75	0.56	2.27	2.01	1.97	2.08333	0.79	0.000418696	0.00124217
4338570	LOC4338570	6.73974	1.62	2.04	1.65	188.6	194.11	197.26	193.323	1.77	1.3041e-247	1.4082e-245
4338575	LOC4338575	3.34758	0.7	0.21	0.35	4.05	4.44	4.68	4.39	0.42	4.50871e-28	5.20309e-27
4338576	LOC4338576	4.40536	0.03	0	0	0.29	0.29	0.09	0.223333	0.01	0.00166311	0.00447417
4338582	LOC4338582	3.25604	0.22	0.15	0.32	2.32	2.3	2.2	2.27333	0.23	9.02946e-28	1.03362e-26
4338583	LOC4338583	3.308	0.17	0.08	0.07	1.23	0.97	0.72	0.973333	0.106667	0.000237784	0.000730258
4338594	LOC4338594	2.39491	0.24	0.41	0.34	1.48	1.89	1.94	1.77	0.33	2.27575e-10	1.21434e-09
4338611	LOC4338611	2.28134	0.13	0.17	0.17	1.02	0.64	0.64	0.766667	0.156667	0.000242145	0.000742616
4338675	LOC4338675	2.3547	0.04	0.02	0.05	0.12	0.23	0.2	0.183333	0.0366667	0.00461842	0.0114834
4338677	LOC4338677	1.22023	1.4	1.37	1.13	3.21	2.82	3.22	3.08333	1.3	2.8404e-09	1.39812e-08
4338717	LOC4338717	1.44703	4.91	4.08	5.41	14.12	13.48	12.09	13.23	4.8	5.5915e-19	4.66048e-18
4338718	LOC4338718	4.88207	0	0.05	0	0.36	0.61	0.67	0.546667	0.0166667	0.000250476	0.000766511
4338749	LOC4338749	2.08651	0.09	0.46	0.09	1.12	1.11	0.56	0.93	0.213333	0.0110944	0.0256036
4338776	LOC4338776	2.49317	21.05	20.53	20.27	119.11	120.46	114.74	118.103	20.6167	0	0
4338845	LOC4338845	2.19105	4.62	5.26	4.68	23.51	22.23	21.95	22.5633	4.85333	9.72676e-103	3.8569e-101
4338846	LOC4338846	2.79351	0.1	0.2	0.1	1.5	1	0.3	0.933333	0.133333	0.00467027	0.0116004
4338847	LOC4338847	1.19109	7.48	7.54	6.96	17.74	16.12	17.19	17.0167	7.32667	2.01264e-35	2.8419e-34
4338870	LOC4338870	1.29453	9.87	10.36	9.86	25.13	24.71	25.21	25.0167	10.03	8.3682e-72	2.28712e-70
4338883	LOC4338883	1.21704	2.12	2.05	1.69	5.56	3.61	4.77	4.64667	1.95333	0.000555238	0.00161633
4338899	LOC4338899	2.01844	0.07	0.09	0.09	0.28	0.37	0.39	0.346667	0.0833333	0.00161971	0.00436422
4338912	LOC4338912	1.00601	5.99	5.96	6.75	12.58	11.98	13.68	12.7467	6.23333	9.1934e-15	6.32631e-14
4338915	LOC4338915	1.1985	0.8	1.25	1.1	2.92	2.61	1.82	2.45	1.05	0.00017959	0.00056029
4338921	LOC4338921	1.10968	2.63	3.3	3.03	6.65	6.69	6.36	6.56667	2.98667	7.73786e-10	3.98729e-09
4338946	LOC4338946	1.17951	1.47	1.83	2.02	4.04	4.25	4	4.09667	1.77333	3.75705e-10	1.97727e-09
4338956	LOC4338956	1.23483	6.33	6.32	6.05	14.57	15.24	14.94	14.9167	6.23333	5.23967e-39	8.00108e-38
4338962	LOC4338962	2.55824	0.48	0.72	0.24	2.35	3.49	2.87	2.90333	0.48	6.38846e-08	2.84365e-07
4338987	LOC4338987	1.69286	0.46	0.26	0.83	1.45	1.86	1.77	1.69333	0.516667	6.90099e-05	0.000226857
4338988	LOC4338988	1.00885	6.26	5.65	5.37	10.43	13.94	11.11	11.8267	5.76	1.51081e-08	7.07385e-08
4339039	LOC4339039	1.39425	3.93	5.27	4.43	11.32	12.11	13.16	12.1967	4.54333	2.52611e-11	1.42861e-10
4339041	LOC4339041	2.48117	0.48	0.49	0.37	1.84	1.95	3.85	2.54667	0.446667	5.69223e-05	0.000189204
4339070	LOC4339070	1.34689	5.81	6.34	6.37	16.46	15	16.44	15.9667	6.17333	1.2457e-45	2.22369e-44
4339075	LOC4339075	1.21109	11.99	12.45	12.59	28.83	28.4	29.93	29.0533	12.3433	7.37866e-80	2.21984e-78
4339080	LOC4339080	1.35578	4.43	3.84	3.98	10.46	10.16	11.3	10.64	4.08333	9.43794e-23	9.03026e-22
4339082	LOC4339082	1.38891	1.16	1.21	1.21	3.17	3.06	3.3	3.17667	1.19333	7.48602e-21	6.68408e-20
4339114	LOC4339114	1.11511	1.29	1.63	0.78	3.04	2.78	2.22	2.68	1.23333	8.75117e-05	0.000284087
4339173	LOC4339173	1.1246	7.93	9.48	8.23	19.91	18.14	18.8	18.95	8.54667	5.16106e-25	5.33258e-24
4339179	LOC4339179	1.55212	3.81	3.18	3.37	10.25	10.38	10.24	10.29	3.45333	3.28289e-64	8.1276e-63
4339181	LOC4339181	1.18256	6.8	6.68	6.2	15.13	15.01	15.24	15.1267	6.56	6.95903e-60	1.62476e-58
4339183	LOC4339183	4.40552	0.26	0.29	0.37	6.41	6.51	6.7	6.54	0.306667	6.17886e-58	1.39157e-56
4339206	LOC4339206	1.94249	0.95	1.03	1.16	4.66	4.19	3.43	4.09333	1.04667	1.60925e-14	1.09247e-13
4339237	LOC4339237	1.09205	0.32	0.57	0.48	0.98	0.93	1.01	0.973333	0.456667	0.000823403	0.00233159
4339336	LOC4339336	3.64988	0.41	0.42	0	2.24	3.62	4.83	3.56333	0.276667	4.51031e-07	1.85884e-06
4339387	LOC4339387	2.44104	0.24	0.3	0.46	2.02	1.99	1.54	1.85	0.333333	5.75607e-12	3.38507e-11
4339388	LOC4339388	5.03037	0.07	0.03	0.07	1.83	2.15	1.84	1.94	0.0566667	6.53953e-13	4.07256e-12
4339397	LOC4339397	1.21435	9.58	8.84	8.49	20.79	21.55	21.16	21.1667	8.97	3.07455e-87	1.02153e-85
4339404	LOC4339404	1.09339	5.26	3.65	4.17	9.79	9.43	9.35	9.52333	4.36	1.46052e-06	5.74145e-06
4339424	LOC4339424	1.39496	1.2	1.14	1.07	2.87	3.22	3.02	3.03667	1.13667	3.04543e-08	1.39197e-07
4339455	LOC4339455	2.04738	0.29	0.25	0.29	1.17	1.17	1.18	1.17333	0.276667	3.0798e-06	1.1748e-05
4339461	LOC4339461	2.95024	4.24	4.23	4.87	34.73	32.95	37.32	35	4.44667	4.94939e-121	2.38004e-119
4339523	LOC4339523	1.01528	4.24	4.59	3.49	8.36	8.26	8.8	8.47333	4.10667	8.93068e-11	4.88502e-10
4339526	LOC4339526	5.6471	0.28	0.15	0.29	10.57	13.56	13.1	12.41	0.24	1.39045e-16	1.04643e-15
4339528	LOC4339528	1.34952	10.19	10.87	9.52	25.56	28.31	28.38	27.4167	10.1933	2.59561e-49	4.99862e-48
4339529	LOC4339529	1.50336	3.01	3.05	3.47	9.33	8.69	7.87	8.63	3.17667	2.52776e-36	3.63937e-35
4339596	LOC4339596	2.52105	13.2	11.98	12.53	73.32	74.21	72.71	73.4133	12.57	0	0
4339658	LOC4339658	1.28868	0.73	0.54	0.57	1.58	1.51	1.46	1.51667	0.613333	1.84959e-13	1.18386e-12
4339665	LOC4339665	2.98609	1.95	1.44	1.52	13.55	12.37	13.75	13.2233	1.63667	5.81062e-38	8.66505e-37
4339688	LOC4339688	1.1852	20.98	19.93	21.74	53.2	46.94	45.54	48.56	20.8833	9.69523e-28	1.10931e-26
4339718	LOC4339718	2.33923	1.86	1.59	2.28	10.43	9.93	9.16	9.84	1.91	1.72844e-57	3.86392e-56
4339720	LOC4339720	1.36995	0.72	0.65	0.59	1.55	1.42	2.06	1.67667	0.653333	4.96276e-06	1.85675e-05
4339737	LOC4339737	2.97816	2.13	2.37	2.81	22	17.55	19.11	19.5533	2.43667	2.46208e-94	8.90176e-93
4339739	LOC4339739	1.32123	3.94	3.11	3.49	9.22	9.73	9.69	9.54667	3.51333	1.45055e-18	1.19057e-17
4339749	LOC4339749	1.93338	0	0.11	0.08	0.31	0.17	0.28	0.253333	0.0633333	0.0210896	0.0455542
4339765	LOC4339765	2.01671	0.21	0.25	0.21	0.93	0.99	0.8	0.906667	0.223333	2.13045e-08	9.83797e-08
4339820	LOC4339820	2.69719	0.08	0	0.3	0.86	0.77	0.9	0.843333	0.126667	4.92342e-05	0.00016501
4339843	LOC4339843	1.07699	1.52	1.66	1.36	2.89	3.24	3.61	3.24667	1.51333	9.78867e-07	3.90965e-06
4339868	LOC4339868	1.60749	0.29	0.32	0.32	1.01	0.9	0.98	0.963333	0.31	0.000280903	0.000853685
4339878	LOC4339878	3.0746	0	0.1	0	0.34	0.19	0.29	0.273333	0.0333333	0.0192877	0.0420292
4339882	LOC4339882	1.34553	10.97	10.03	9.21	26.53	27.88	27.89	27.4333	10.07	1.54563e-38	2.33515e-37
4339895	LOC4339895	1.02804	9.8	9.03	9.19	18.86	19.16	20.04	19.3533	9.34	1.19193e-66	3.0444e-65
4339924	LOC4339924	4.68687	0.03	0.03	0	0.5	0.6	0.64	0.58	0.02	3.18241e-05	0.000108831
4339966	LOC4339966	2.3127	70.84	74.09	70.45	357.97	360.81	370.8	363.193	71.7933	0	0
4339998	LOC4339998	1.04564	43.85	46.72	45.18	94.46	94.77	95.86	95.03	45.25	3.75629e-131	2.00567e-129
4340031	LOC4340031	1.27479	1.33	1.2	1.25	3.25	3.07	3.01	3.11	1.26	5.65831e-07	2.31149e-06
4340073	LOC4340073	1.89782	0.36	0.44	0.29	1.51	1.25	1.36	1.37333	0.363333	1.7016e-08	7.93336e-08
4340106	LOC4340106	1.4964	0.3	0.24	0.3	0.76	0.76	0.88	0.8	0.28	2.53089e-06	9.74952e-06
4340120	LOC4340120	1.49824	103.89	113.32	113.24	321.25	308.11	324.12	317.827	110.15	3.55318e-251	3.90656e-249
4340123	LOC4340123	1.98786	31.72	34.3	33.82	134.45	137.81	132.27	134.843	33.28	1.60078e-175	1.18409e-173
4340124	LOC4340124	3.6297	0	0.02	0.02	0.15	0.21	0.17	0.176667	0.0133333	0.00299517	0.00770879
4340161	LOC4340161	1.16065	3.75	3.66	3.22	7.88	8.38	7.89	8.05	3.54333	1.28672e-18	1.05897e-17
4340199	LOC4340199	1.17749	19.19	18.62	16.6	42.95	39.67	42.65	41.7567	18.1367	1.18704e-59	2.75548e-58
4340297	LOC4340297	2.53963	0.2	0.66	0.31	2.66	2.4	1.86	2.30667	0.39	2.44408e-09	1.20919e-08
4340320	LOC4340320	1.06681	1.48	2.2	1.72	3.6	3.71	4.21	3.84	1.8	8.06637e-12	4.70256e-11
4340333	LOC4340333	1.91657	0.25	0.59	0.31	1.37	1.46	1.57	1.46667	0.383333	1.52485e-07	6.53724e-07
4340356	LOC4340356	2.87405	0.62	0.99	0.97	6.35	5.93	5.88	6.05333	0.86	2.20722e-67	5.66755e-66
4340413	LOC4340413	1.55791	5.1	5.59	5.99	16.29	16.57	17.21	16.69	5.56	1.15865e-27	1.32133e-26
4340414	LOC4340414	1.39287	0.66	0.76	0.62	1.48	2.19	1.78	1.81667	0.68	0.000127649	0.000406419
4340439	LOC4340439	2.0377	4.89	5.23	4.06	19.63	19.58	20.03	19.7467	4.72667	8.29965e-115	3.71763e-113
4340458	LOC4340458	4.99881	0	0.21	0.16	4.22	3.85	3.72	3.93	0.123333	1.59582e-32	2.0708e-31
4340460	LOC4340460	2.572	0.06	0.06	0	0.29	0.23	0.17	0.23	0.04	0.00926333	0.0217471
4340485	LOC4340485	2.40111	0.56	0.33	0.38	2.52	2.33	2.01	2.28667	0.423333	7.23519e-10	3.73463e-09
4340492	LOC4340492	1.06461	1.96	2.98	3.08	7	5.43	4.68	5.70333	2.67333	0.000127256	0.000405222
4340506	LOC4340506	1.49258	0.31	0.21	0.16	0.45	0.77	0.64	0.62	0.226667	0.0016786	0.00451232
4340523	LOC4340523	4.42882	0	0	0	0.43	0.22	0.66	0.436667	0	0.00506206	0.012494
4340547	LOC4340547	1.0891	4.36	5.77	5.44	10.86	11.65	11.23	11.2467	5.19	1.85981e-12	1.12435e-11
4340590	LOC4340590	1.16016	1.21	1.58	1.32	3.24	3.28	2.83	3.11667	1.37	3.09118e-05	0.000105861
4340632	LOC4340632	2.50034	0.1	0.1	0.15	0.6	0.7	0.71	0.67	0.116667	0.000791794	0.00224946
4340714	LOC4340714	2.09318	0.34	0.31	0.24	1.39	1.21	1.29	1.29667	0.296667	3.68398e-07	1.5287e-06
4340724	LOC4340724	1.00541	0.98	0.79	0.94	1.91	1.91	1.71	1.84333	0.903333	1.48275e-06	5.82503e-06
4340750	LOC4340750	1.12211	1.5	1.65	1.87	3.57	4	3.54	3.70333	1.67333	3.5496e-15	2.49804e-14
4340796	LOC4340796	2.16623	0.13	0.19	0.25	0.95	0.87	0.76	0.86	0.19	1.58296e-08	7.40164e-08
4340797	LOC4340797	4.12718	0.28	0.38	0.23	5.52	4.96	5.39	5.29	0.296667	5.20694e-58	1.17596e-56
4340800	LOC4340800	5.91663	0.04	0	0.04	1.53	1.75	1.17	1.48333	0.0266667	3.27469e-08	1.49365e-07
4340844	LOC4340844	1.00489	2.42	1.79	2.73	4.96	4.61	4.61	4.72667	2.31333	1.5481e-07	6.63337e-07
4340890	LOC4340890	1.41425	0.79	0.96	1.04	2.43	2.39	2.76	2.52667	0.93	6.66361e-08	2.96014e-07
4340914	LOC4340914	2.18743	0.06	0.03	0.06	0.14	0.28	0.23	0.216667	0.05	0.0185658	0.0405957
4340915	LOC4340915	1.42257	1.2	1.44	1.45	3.31	3.93	3.92	3.72	1.36333	5.13028e-12	3.0244e-11
4340945	LOC4340945	3.21612	0.72	0.36	0.46	5.65	4.72	4.18	4.85	0.513333	2.10881e-39	3.26138e-38
4340972	LOC4340972	4.91675	0	0.04	0.04	0.55	1.09	0.92	0.853333	0.0266667	1.13091e-05	4.07599e-05
4340996	LOC4340996	1.71281	4.75	4.38	3.9	13.42	14.49	15.61	14.5067	4.34333	5.62879e-34	7.6274e-33
4341087	LOC4341087	2.374	40.34	40.9	40.78	212	220.36	210.13	214.163	40.6733	0	0
4341098	LOC4341098	3.68635	0	0.04	0.04	0.26	0.44	0.44	0.38	0.0266667	0.00250124	0.00652854
4341116	LOC4341116	2.10168	0.04	0.28	0.16	0.81	0.64	0.65	0.7	0.16	0.00069803	0.00200165
4341198	LOC4341198	7.1493	0.07	0.07	0.07	9.08	11.49	10.46	10.3433	0.07	4.53537e-17	3.49702e-16
4341210	LOC4341210	2.20987	0.09	0.18	0	0.36	0.54	0.36	0.42	0.09	0.0103834	0.0241217
4341233	LOC4341233	4.49286	1.33	2.19	1.86	40.41	43.13	39.94	41.16	1.79333	2.91413e-108	1.23229e-106
4341236	LOC4341236	1.15621	11.71	13.28	13	31.25	27.2	27.67	28.7067	12.6633	5.65982e-46	1.01709e-44
4341252	LOC4341252	1.0987	20	20.24	21	42.85	44.73	45.87	44.4833	20.4133	1.56001e-63	3.82692e-62
4341254	LOC4341254	1.46491	32.57	37.45	37.14	101.99	99.52	99.41	100.307	35.72	1.65848e-202	1.43269e-200
4341261	LOC4341261	1.43996	0.22	0.28	0.22	0.56	0.78	0.63	0.656667	0.24	0.00313149	0.0080188
4341299	LOC4341299	1.61913	2.73	1.97	2.88	7.7	8.77	7.28	7.91667	2.52667	6.63689e-15	4.60508e-14
4341322	LOC4341322	1.30847	0.67	0.81	0.5	1.54	1.49	1.96	1.66333	0.66	0.000334466	0.00100585
4341332	LOC4341332	1.23698	2.62	2.15	2.16	5.85	5.52	5.29	5.55333	2.31	7.40306e-09	3.53954e-08
4341340	LOC4341340	1.17845	0.37	0.44	0.48	1.19	1	0.78	0.99	0.43	0.0046396	0.0115301
4341343	LOC4341343	1.40028	22.87	20.86	21.96	58.62	58.33	59.48	58.81	21.8967	1.0919e-130	5.7792e-129
4341373	LOC4341373	1.70873	10.25	8.27	8.75	34.39	30.59	25.22	30.0667	9.09	1.37108e-20	1.20903e-19
4341402	LOC4341402	2.53613	2.43	2.67	2.17	13.7	14.41	14.76	14.29	2.42333	1.4401e-136	8.06322e-135
4341405	LOC4341405	3.35985	3.18	3.23	2.91	31.92	32.74	32.62	32.4267	3.10667	0	0
4341407	LOC4341407	1.03074	22.48	23.44	24.44	48.37	49.43	48.33	48.71	23.4533	1.96362e-102	7.76078e-101
4341416	LOC4341416	2.88359	33.79	32.13	32.25	245.43	241.77	253.24	246.813	32.7233	0	0
4341417	LOC4341417	1.39971	84.52	89.24	90.62	243.55	228.96	240.78	237.763	88.1267	1.32255e-157	8.66934e-156
4341447	LOC4341447	3.35534	0.04	0.11	0.08	0.77	0.89	0.74	0.8	0.0766667	3.89613e-06	1.47134e-05
4341486	LOC4341486	3.68944	0	0	0.03	0.11	0.08	0.19	0.126667	0.01	0.0137079	0.0309326
4341530	LOC4341530	1.35277	7.75	7.17	7.73	19.75	19.91	18.98	19.5467	7.55	1.29398e-48	2.45289e-47
4341540	LOC4341540	1.85035	3.6	3.83	3.58	12.03	13.98	14.47	13.4933	3.67	6.04572e-27	6.68651e-26
4341545	LOC4341545	1.20089	4.47	4.73	4.8	11.24	11.06	10.37	10.89	4.66667	5.98242e-63	1.4543e-61
4341584	LOC4341584	1.64816	4.3	5.07	4.53	15.92	13.63	14.77	14.7733	4.63333	2.50889e-46	4.5355e-45
4341606	LOC4341606	1.74126	0.31	0.83	0.52	1.89	1.04	2.75	1.89333	0.553333	0.0029129	0.00751545
4341626	LOC4341626	1.84351	0.38	0.45	0.68	2.05	1.74	1.72	1.83667	0.503333	1.45444e-07	6.24645e-07
4341627	LOC4341627	3.45273	0.14	0.14	0.31	2.33	1.68	2.45	2.15333	0.196667	2.43519e-15	1.7238e-14
4341654	LOC4341654	4.10194	0.26	0.2	0.03	2.62	2.94	2.96	2.84	0.163333	2.10185e-21	1.91486e-20
4341681	LOC4341681	1.05198	1.16	1.04	0.67	2.14	1.99	1.92	2.01667	0.956667	9.00817e-07	3.61943e-06
4341690	LOC4341690	1.17816	50.2	49.05	51.66	114.78	114.94	118.23	115.983	50.3033	3.72296e-136	2.07491e-134
4341790	LOC4341790	1.26669	3.52	2.76	3.89	8.62	8.79	7.57	8.32667	3.39	2.10294e-07	8.91604e-07
4341803	LOC4341803	1.10966	2.65	2.31	3.06	5.97	5.78	5.87	5.87333	2.67333	1.72783e-09	8.65273e-09
4341816	LOC4341816	1.87808	15.78	13.59	13.32	53.89	51	55.14	53.3433	14.23	6.61341e-103	2.63534e-101
4341818	LOC4341818	2.50139	64.8	66.82	67.75	397.27	381.01	373.31	383.863	66.4567	0	0
4341832	LOC4341832	1.1226	14.61	16.52	15.15	34.95	34.48	33.09	34.1733	15.4267	2.40706e-55	5.1984e-54
4341833	LOC4341833	2.2465	2.3	2.55	2.46	12.38	11.55	11.28	11.7367	2.43667	8.17897e-95	2.99747e-93
4341846	LOC4341846	1.4032	1.1	1.06	1.07	2.93	2.82	2.97	2.90667	1.07667	1.86656e-47	3.44644e-46
4341883	LOC4341883	2.10142	10.83	10.7	12.13	50.13	48.56	49.04	49.2433	11.22	4.1545e-63	1.01402e-61
4341899	LOC4341899	1.02762	0.76	1.14	0.73	2.11	1.76	1.58	1.81667	0.876667	0.000913634	0.00256786
4341925	LOC4341925	2.21177	0.33	0.36	0.33	1.71	1.71	1.36	1.59333	0.34	2.83316e-09	1.39484e-08
4341947	LOC4341947	4.31079	0.38	0.5	0.19	7.21	6.86	7.73	7.26667	0.356667	8.11214e-44	1.38963e-42
4341948	LOC4341948	3.57802	2.93	3.13	3.15	38.9	35.67	37.35	37.3067	3.07	1.06775e-242	1.13775e-240
4342003	LOC4342003	4.01349	0	0	0	0.94	0.37	0.38	0.563333	0	0.017678	0.0388334
4342007	LOC4342007	2.30737	0.03	0.03	0.07	0.26	0.16	0.23	0.216667	0.0433333	0.022979	0.0492264
4342015	LOC4342015	1.33266	1.09	0.9	1.11	2.62	2.59	2.73	2.64667	1.03333	2.51798e-22	2.36524e-21
4342065	LOC4342065	1.94112	5.15	5.34	4.97	20.95	18.53	20.78	20.0867	5.15333	1.9584e-50	3.84495e-49
4342076	LOC4342076	2.55447	3.27	3.66	3.09	19.97	19.86	20	19.9433	3.34	8.91207e-147	5.37569e-145
4342106	LOC4342106	4.68694	0.06	0.06	0	0.77	1.01	1.32	1.03333	0.04	3.38804e-05	0.000115569
4342114	LOC4342114	5.53802	0.12	0.49	0.06	10.77	10.74	10.3	10.6033	0.223333	4.47688e-33	5.89797e-32
4342115	LOC4342115	1.87832	5.19	5.91	4.97	20.67	21.11	18.34	20.04	5.35667	1.63985e-47	3.03248e-46
4342128	LOC4342128	3.69128	0.18	0.29	0.16	2.95	2.6	2.78	2.77667	0.21	1.16658e-25	1.23166e-24
4342209	LOC4342209	1.92606	1.99	2.36	2.71	8.99	10.09	8.19	9.09	2.35333	6.19365e-32	7.91819e-31
4342259	LOC4342259	1.50093	0.35	0.38	0.26	1.29	0.91	0.68	0.96	0.33	0.000225334	0.000693343
4342261	LOC4342261	2.32218	0.62	0.8	0.63	3.42	3.55	3.43	3.46667	0.683333	1.56648e-30	1.92335e-29
4342262	LOC4342262	2.33235	0.08	0.14	0.08	0.31	0.62	0.52	0.483333	0.1	1.0283e-07	4.48397e-07
4342263	LOC4342263	4.93125	0	0	0	0.76	0.5	0.9	0.72	0	0.000753346	0.0021478
4342315	LOC4342315	2.91162	0.11	0.21	0.21	2.69	0.54	0.87	1.36667	0.176667	0.00115191	0.00318091
4342317	LOC4342317	5.84432	2.35	2.82	2.56	152.02	151.17	150.46	151.217	2.57667	1.43139e-284	1.76645e-282
4342318	LOC4342318	6.33396	1.84	1.49	1.78	145.09	135.06	141.16	140.437	1.70333	8.20522e-215	7.5463e-213
4342332	LOC4342332	3.04177	2.06	1.97	1.51	15.72	15.94	14.72	15.46	1.84667	4.7747e-110	2.05865e-108
4342335	LOC4342335	6.16583	0	0	0	0.13	0.22	0.28	0.21	0	2.69539e-06	1.03667e-05
4342338	LOC4342338	1.96475	1.28	1.18	1.46	5.16	5.29	5.12	5.19	1.30667	7.46076e-33	9.79701e-32
4342354	LOC4342354	1.43017	0.26	0.94	1.21	1.62	2.41	2.6	2.21	0.803333	0.0123982	0.028254
4342393	LOC4342393	4.46707	0	0	0.16	0.65	1.61	1.64	1.3	0.0533333	0.00126009	0.00345959
4342395	LOC4342395	1.99804	313.84	308.21	315.5	1214.75	1311.46	1292.06	1272.76	312.517	0	0
4342415	LOC4342415	1.5363	5.36	5.47	3.92	14.44	14.25	15.1	14.5967	4.91667	1.55482e-13	1.00075e-12
4342417	LOC4342417	2.39584	0.14	0.18	0.17	1.1	0.83	0.73	0.886667	0.163333	5.98156e-12	3.51255e-11
4342441	LOC4342441	1.11552	1.52	1.26	1.57	2.99	3.36	3.24	3.19667	1.45	1.11458e-06	4.42902e-06
4342445	LOC4342445	4.93142	0	0	0	0.07	0.26	0.3	0.21	0	0.000909357	0.00255702
4342450	LOC4342450	1.14014	4.5	5.13	4.74	8.84	9.95	9.31	9.36667	4.79	1.88846e-15	1.34505e-14
4342462	LOC4342462	1.45404	9.51	10.18	10.68	27.21	28.91	28.61	28.2433	10.1233	4.98831e-50	9.73042e-49
4342463	LOC4342463	1.46721	0.52	0.94	1.04	2.47	2.56	2.01	2.34667	0.833333	8.46194e-06	3.09134e-05
4342464	LOC4342464	1.6046	1.84	1.76	1.98	5.52	5.65	6.09	5.75333	1.86	1.85263e-15	1.32031e-14
4342493	LOC4342493	1.09298	52.47	54.91	52.5	116.51	113.59	116.5	115.533	53.2933	6.3715e-267	7.48126e-265
4342501	LOC4342501	1.01561	1.92	2.51	2.67	4.41	5.18	5.03	4.87333	2.36667	2.04329e-09	1.01713e-08
4342534	LOC4342534	2.71726	1.4	1.24	2.05	8.75	11.38	11.36	10.4967	1.56333	1.70233e-23	1.67314e-22
4342566	LOC4342566	1.29565	0.59	1.51	0.92	2.71	2.77	2.07	2.51667	1.00667	0.000484041	0.00142277
4342570	LOC4342570	2.17101	0.05	0.27	0.11	0.47	0.86	0.65	0.66	0.143333	0.000894299	0.00251849
4342571	LOC4342571	1.28964	41.68	44.18	42.53	102.25	109.66	107.79	106.567	42.7967	7.90383e-132	4.26736e-130
4342575	LOC4342575	1.22633	1.19	0.95	1.17	2.73	2.59	2.53	2.61667	1.10333	1.75973e-17	1.38421e-16
4342602	LOC4342602	3.50257	1.27	1.3	0.91	13.45	13.54	13.14	13.3767	1.16	1.95442e-113	8.5952e-112
4342614	LOC4342614	2.0371	4.55	4.77	4.54	18.74	19.46	19.61	19.27	4.62	3.03833e-127	1.54069e-125
4342618	LOC4342618	1.41307	5.21	6.47	5.34	12	16.83	17.59	15.4733	5.67333	3.01178e-10	1.59337e-09
4342639	LOC4342639	1.01876	0.84	0.84	1.22	1.84	1.8	2.36	2	0.966667	0.000257995	0.000788523
4342643	LOC4342643	1.06324	7.58	8.42	7.54	16.56	15.96	17.49	16.67	7.84667	7.14231e-38	1.06313e-36
4342698	LOC4342698	1.48457	0.64	0.38	0.34	1.53	1.15	1.23	1.30333	0.453333	8.20915e-05	0.000267569
4342731	LOC4342731	1.68541	63.82	65.46	63.69	213.55	210.73	207.02	210.433	64.3233	0	0
4342734	LOC4342734	7.22184	0	0.04	0	2.03	1.63	2.34	2	0.0133333	2.53178e-09	1.25105e-08
4342824	LOC4342824	1.44511	10.07	8.88	8.6	25.61	25.69	25.38	25.56	9.18333	2.49639e-25	2.60044e-24
4342843	LOC4342843	1.15841	9.06	8.09	8.51	18.78	20.43	19.2	19.47	8.55333	2.12467e-20	1.86336e-19
4342844	LOC4342844	1.58533	35.44	36.53	37.85	113.47	112.29	110.03	111.93	36.6067	1.50194e-176	1.11438e-174
4342895	LOC4342895	1.41537	7.97	7.42	7.46	19.93	20.78	21.29	20.6667	7.61667	4.78885e-52	9.70123e-51
4342911	LOC4342911	1.18591	49.95	52.05	49.54	111.5	121.37	121.77	118.213	50.5133	9.02159e-39	1.36897e-37
4342932	LOC4342932	1.96134	0.15	0.22	0.17	0.77	0.73	0.69	0.73	0.18	1.50666e-09	7.57965e-09
4342990	LOC4342990	2.75548	0.26	0.24	0.23	1.51	1.73	1.68	1.64	0.243333	1.3168e-11	7.5781e-11
4343002	LOC4343002	1.02758	37.76	38.29	39.03	77.01	82.45	79.17	79.5433	38.36	3.14444e-108	1.32736e-106
4343026	LOC4343026	5.48759	0	0	0	0.44	0.26	0.4	0.366667	0	6.8627e-05	0.000225629
4343033	LOC4343033	5.60987	0	0.07	0	0.89	2.22	0.82	1.31	0.0233333	1.44045e-05	5.1331e-05
4343098	LOC4343098	3.30802	0.35	0.36	0.31	4.04	2.76	3.45	3.41667	0.34	3.56188e-16	2.63309e-15
4343114	LOC4343114	1.63201	3.22	1.8	1.79	7.42	6.89	7.55	7.28667	2.27	7.18033e-05	0.000235655
4343115	LOC4343115	1.09585	0.44	0.48	0.39	1.04	0.88	0.93	0.95	0.436667	0.000814234	0.00230833
4343119	LOC4343119	2.2473	0.47	0.9	0.96	3.79	3.96	3.51	3.75333	0.776667	1.54493e-11	8.84261e-11
4343185	LOC4343185	1.94043	0.09	0.05	0.05	0.28	0.23	0.22	0.243333	0.0633333	0.0107143	0.0248093
4343201	LOC4343201	2.00214	20.41	20.38	19.98	79.96	82.04	85.36	82.4533	20.2567	0	0
4343213	LOC4343213	1.96122	2.49	2.96	2.59	10.59	10.79	10.45	10.61	2.68	4.6311e-36	6.62039e-35
4343216	LOC4343216	1.09698	7.7	8.37	7.09	16.73	16.75	16.76	16.7467	7.72	1.09779e-31	1.38951e-30
4343273	LOC4343273	3.61657	0.11	0.22	0.15	2.23	2.08	1.69	2	0.16	7.73958e-14	5.06507e-13
4343282	LOC4343282	2.59306	1.31	1.46	1.09	7.62	7.56	8.7	7.96	1.28667	1.09772e-57	2.46534e-56
4343318	LOC4343318	1.54994	43.5	42.19	41.14	126.72	123.33	127.63	125.893	42.2767	0	0
4343321	LOC4343321	1.12129	4.22	3.45	3.43	7.63	8.5	8.45	8.19333	3.7	1.03601e-15	7.48029e-15
4343322	LOC4343322	1.43333	0.25	0.15	0.22	0.44	0.6	0.63	0.556667	0.206667	0.0043236	0.0108059
4343391	LOC4343391	1.49176	0.4	0.26	0.39	0.92	0.94	1.07	0.976667	0.35	0.00128332	0.00351858
4343392	LOC4343392	1.57114	2.49	3.09	2.59	7.74	8.31	8.67	8.24	2.72333	1.66605e-28	1.94867e-27
4343397	LOC4343397	2.1677	5.31	4.73	4.93	24.1	21.9	22.43	22.81	4.99	1.73415e-93	6.22338e-92
4343399	LOC4343399	1.61727	0.27	0.41	0.24	0.8	1.04	1.02	0.953333	0.306667	8.68624e-05	0.000282017
4343405	LOC4343405	1.37346	9.4	8.62	8.44	22.63	22.38	24.62	23.21	8.82	3.68751e-122	1.79103e-120
4343406	LOC4343406	2.2052	0.48	0.47	0.45	2.12	2.16	2.29	2.19	0.466667	9.60594e-33	1.25526e-31
4343425	LOC4343425	3.07957	0.88	0.6	0.51	5.96	5.81	5.35	5.70667	0.663333	1.11139e-27	1.26863e-26
4343432	LOC4343432	6.98614	0.04	0.04	0	3.23	3.47	3.53	3.41	0.0266667	2.15504e-11	1.22419e-10
4343433	LOC4343433	4.54424	0	0	0	0.11	0.23	0.15	0.163333	0	0.00324134	0.00828157
4343460	LOC4343460	1.35536	10.48	10.87	11.53	29.8	27.18	28.63	28.5367	10.96	1.62236e-55	3.50685e-54
4343473	LOC4343473	1.30821	0.39	0.43	0.32	1.01	1.04	0.83	0.96	0.38	0.00192065	0.00510849
4343476	LOC4343476	1.97183	0.42	0.42	0.64	2.51	1.48	1.88	1.95667	0.493333	3.05325e-10	1.61496e-09
4343477	LOC4343477	2.56068	1.88	2.01	2.4	12.33	12.88	12.53	12.58	2.09667	7.30319e-87	2.39362e-85
4343479	LOC4343479	1.04075	0.49	0.54	0.41	0.89	1.19	0.93	1.00333	0.48	0.00288509	0.00744687
4343481	LOC4343481	1.19005	5.31	5.82	5.59	11.75	13.89	13.13	12.9233	5.57333	1.19686e-31	1.50936e-30
4343483	LOC4343483	1.3182	3.07	2.65	2.73	7.28	7.2	6.87	7.11667	2.81667	9.34252e-24	9.26135e-23
4343484	LOC4343484	1.58076	0.48	0.53	0.35	1.55	1.31	1.26	1.37333	0.453333	9.69247e-07	3.87524e-06
4343485	LOC4343485	1.62084	0.62	0.33	0.4	1.36	1.45	1.41	1.40667	0.45	1.18275e-07	5.12513e-07
4343495	LOC4343495	1.25046	5.08	5.94	4.99	13.36	12.21	13.12	12.8967	5.33667	1.5752e-28	1.84329e-27
4343498	LOC4343498	2.51221	0.32	0.43	0.49	2.21	2.01	3.01	2.41	0.413333	1.15539e-16	8.74153e-16
4343501	LOC4343501	1.15657	11.51	11.04	11.5	25.65	25.63	25.92	25.7333	11.35	2.71313e-61	6.44649e-60
4343546	LOC4343546	2.13192	1.27	1.22	1.46	6.13	5.7	5.78	5.87	1.31667	1.42915e-52	2.92455e-51
4343562	LOC4343562	1.11722	1.21	0.54	0.79	2.32	1.64	1.66	1.87333	0.846667	0.000151045	0.000476459
4343661	LOC4343661	1.65243	0.74	0.4	0.39	2.5	1.27	1.15	1.64	0.51	0.000938298	0.00263198
4343738	LOC4343738	1.7958	2.95	2.96	3.14	10.85	10.18	10.98	10.67	3.01667	4.69841e-26	5.033e-25
4343752	LOC4343752	2.36447	0.06	0.12	0.12	0.41	0.47	0.65	0.51	0.1	0.008746	0.0206228
4343798	LOC4343798	1.00905	2.48	2.99	2.48	5.79	4.68	5.8	5.42333	2.65	5.37821e-17	4.12979e-16
4343826	LOC4343826	5.91157	0.22	0.54	0.22	21.27	20.03	18.3	19.8667	0.326667	2.78941e-61	6.62123e-60
4343837	LOC4343837	1.30726	0.17	0.23	0.36	0.68	0.57	0.65	0.633333	0.253333	0.0007076	0.00202838
4343844	LOC4343844	1.05963	2.03	1.55	2.01	4.02	4.12	3.7	3.94667	1.86333	9.90873e-08	4.327e-07
4343852	LOC4343852	3.00332	67.71	65.37	70.86	565.98	548.08	560.68	558.247	67.98	0	0
4343876	LOC4343876	1.31633	2.19	2.11	1.7	5.19	4.88	5.14	5.07	2	6.36623e-11	3.51487e-10
4343883	LOC4343883	1.71456	7.07	7.72	7.93	24.89	25.33	25.61	25.2767	7.57333	7.16279e-99	2.7284e-97
4343941	LOC4343941	1.6373	2.84	4.59	5.23	13.75	13.78	12.61	13.38	4.22	4.15652e-16	3.06051e-15
4343942	LOC4343942	3.68731	0	0.09	0	0.35	0.39	0.4	0.38	0.03	0.00254925	0.00663737
4343967	LOC4343967	1.5085	1.77	1.28	1.73	4.56	4.64	4.61	4.60333	1.59333	1.18785e-25	1.25356e-24
4344033	LOC4344033	4.01355	0	0	0	0.28	0.47	0.09	0.28	0	0.0186729	0.0408041
4344044	LOC4344044	2.21243	0.56	0.34	0.51	2	2.08	2.52	2.2	0.47	1.01487e-13	6.58291e-13
4344087	LOC4344087	2.87285	0.04	0.04	0.13	0.52	0.53	0.58	0.543333	0.07	0.000648441	0.0018701
4344114	LOC4344114	1.04601	0.52	0.4	0.47	1	0.91	1.03	0.98	0.463333	1.74882e-05	6.17074e-05
4344129	LOC4344129	1.08718	0.77	0.87	0.76	1.8	1.65	1.54	1.66333	0.8	0.000531456	0.00155121
4344133	LOC4344133	2.92017	0.13	0.06	0.07	0.74	0.69	0.56	0.663333	0.0866667	7.21695e-09	3.45329e-08
4344146	LOC4344146	1.33164	3.07	3.01	3.02	7.98	7.6	7.72	7.76667	3.03333	6.16619e-20	5.33433e-19
4344152	LOC4344152	1.04446	9.97	9.65	9.53	19.47	21.67	20.01	20.3833	9.71667	1.71273e-33	2.28251e-32
4344196	LOC4344196	2.48895	0.18	0.23	0.11	1.15	0.8	1.12	1.02333	0.173333	0.000177468	0.000554099
4344198	LOC4344198	2.19063	9.43	9.74	11.02	46.84	49.46	44.12	46.8067	10.0633	2.92472e-109	1.24988e-107
4344199	LOC4344199	2.14214	3.93	3.36	3.07	15.34	15.48	15.82	15.5467	3.45333	7.53172e-41	1.20488e-39
4344201	LOC4344201	3.00004	1.3	1.85	2.35	14.34	15.02	15.38	14.9133	1.83333	4.28766e-57	9.54972e-56
4344210	LOC4344210	1.17614	86.79	87.96	90.11	201.96	209.17	200.74	203.957	88.2867	5.05924e-108	2.10988e-106
4344221	LOC4344221	1.11713	1.78	1.57	1.87	4.17	3.25	4.11	3.84333	1.74	6.24222e-07	2.54144e-06
4344282	LOC4344282	4.10136	0.12	0	0.06	1.36	0.71	1.01	1.02667	0.06	2.22365e-05	7.74899e-05
4344294	LOC4344294	2.34718	3.09	3.08	3.2	16.66	14.59	17.19	16.1467	3.12333	4.52024e-100	1.74657e-98
4344321	LOC4344321	1.88716	13.91	14.48	13.7	54.06	52.21	52.38	52.8833	14.03	2.34365e-115	1.05368e-113
4344342	LOC4344342	3.16406	1.52	1.38	1.25	11.95	12.59	13.24	12.5933	1.38333	1.68067e-79	5.01878e-78
4344345	LOC4344345	3.26033	3.21	3.08	3.34	30.51	29.11	34.3	31.3067	3.21	1.45486e-131	7.82006e-130
4344346	LOC4344346	3.06674	26.31	31.15	32.58	250.8	253.57	269.3	257.89	30.0133	8.60397e-301	1.16264e-298
4344356	LOC4344356	1.39351	1.14	0.95	1.32	3.36	3.04	2.71	3.03667	1.13667	2.25831e-12	1.35712e-11
4344401	LOC4344401	1.11191	6.15	5.89	5.56	12.38	12.88	13.39	12.8833	5.86667	4.03898e-56	8.85719e-55
4344422	LOC4344422	1.79068	20.49	22.81	22.95	80.36	75.27	77.41	77.68	22.0833	8.37224e-292	1.08875e-289
4344473	LOC4344473	1.91899	0.26	0.11	0.16	0.55	0.79	0.69	0.676667	0.176667	7.6108e-07	3.07946e-06
4344486	LOC4344486	3.07545	1.52	1.45	1.42	12.33	12.88	12.46	12.5567	1.46333	1.64541e-82	5.15533e-81
4344489	LOC4344489	3.26659	0.29	0.15	0.07	1.48	1.73	1.82	1.67667	0.17	1.78125e-11	1.01544e-10
4344496	LOC4344496	2.21288	0.95	0.95	1.24	5.11	4.82	4.86	4.93	1.04667	3.74241e-18	3.01638e-17
4344509	LOC4344509	5.47669	0.26	0.2	0.38	13.8	11.53	12.45	12.5933	0.28	6.30278e-81	1.92247e-79
4344545	LOC4344545	2.53236	0.79	1.17	0.99	6.13	5.37	5.89	5.79667	0.983333	4.88674e-24	4.89645e-23
4344555	LOC4344555	2.15706	0.89	1.1	1.18	5.31	4.22	4.82	4.78333	1.05667	8.80885e-30	1.06163e-28
4344556	LOC4344556	1.54258	0.21	0.21	0.19	0.75	0.43	0.61	0.596667	0.203333	0.00594794	0.0144883
4344560	LOC4344560	5.36694	0	0	0	0.33	0.23	0.03	0.196667	0	0.00509267	0.012558
4344567	LOC4344567	1.12686	322.02	337.67	337.38	750.89	735.75	728.65	738.43	332.357	0	0
4344589	LOC4344589	1.37362	5.9	6.4	5.73	16.21	16.14	15.16	15.8367	6.01	9.43174e-47	1.71918e-45
4344608	LOC4344608	1.93337	3.79	4.12	4.17	17.49	14.58	14.86	15.6433	4.02667	5.39882e-63	1.31507e-61
4344629	LOC4344629	1.36881	1.23	1.18	0.72	2.54	2.76	2.92	2.74	1.04333	9.84942e-08	4.30265e-07
4344636	LOC4344636	6.80372	0.03	0.1	0.03	6.54	6.39	6.72	6.55	0.0533333	8.84872e-25	9.08073e-24
4344637	LOC4344637	3.47599	0.65	0.68	0.57	7.01	7.03	7.44	7.16	0.633333	3.40139e-56	7.47256e-55
4344646	LOC4344646	1.16976	1.07	0.74	0.78	1.86	2.08	1.98	1.97333	0.863333	7.14501e-05	0.00023456
4344680	LOC4344680	4.82727	0.06	0.07	0.07	2.24	2.03	1.39	1.88667	0.0666667	1.38779e-07	5.96976e-07
4344693	LOC4344693	2.57094	0.2	0	0.07	0.61	0.74	0.27	0.54	0.09	0.0108038	0.0250044
4344755	LOC4344755	4.01394	0	0	0	0.07	0.03	0.2	0.1	0	0.0197218	0.0428176
4344769	LOC4344769	1.39744	0.74	0.34	0.63	1.61	1.47	1.5	1.52667	0.57	6.47136e-09	3.11006e-08
4344774	LOC4344774	1.37822	0.05	0.08	0.08	0.14	0.25	0.16	0.183333	0.07	0.020724	0.0448445
4344796	LOC4344796	2.16121	6.48	6.37	6.4	29.15	28.99	29.65	29.2633	6.41667	0	0
4344831	LOC4344831	2.63028	1.2	1.2	1.57	8.8	8.07	8.17	8.34667	1.32333	1.6029e-40	2.54069e-39
4344834	LOC4344834	1.15982	7.81	7.31	7.52	16.84	16.96	17.67	17.1567	7.54667	9.1668e-32	1.16392e-30
4344879	LOC4344879	1.02024	0.9	1.25	1.18	2.06	2.33	2.48	2.29	1.11	8.00882e-06	2.93333e-05
4344906	LOC4344906	4.69078	0.04	0.08	0.05	1.5	1.58	1.35	1.47667	0.0566667	3.37349e-26	3.63952e-25
4344999	LOC4344999	2.73344	0.16	0.24	0.16	1.04	1.91	0.8	1.25	0.186667	0.000234429	0.000720596
4345024	LOC4345024	2.08065	2.5	1.96	1.3	7.19	10.01	7.63	8.27667	1.92	6.78211e-18	5.42299e-17
4345025	LOC4345025	2.41713	0.1	0	0.39	0.78	1.27	0.59	0.88	0.163333	0.00908958	0.0213642
4345037	LOC4345037	1.81942	1.07	0.85	0.54	2.57	3.41	2.9	2.96	0.82	3.94333e-06	1.48847e-05
4345067	LOC4345067	1.01444	0.46	0.27	0.39	0.77	0.78	0.74	0.763333	0.373333	0.000586694	0.00170298
4345101	LOC4345101	6.07808	2.07	2.38	3.14	178.63	171.74	173.94	174.77	2.53	0	0
4345106	LOC4345106	1.66178	0.84	0.79	1.16	2.63	3.53	2.83	2.99667	0.93	8.43066e-07	3.39472e-06
4345161	LOC4345161	1.92983	0.12	0.12	0.08	0.58	0.27	0.39	0.413333	0.106667	0.00157228	0.00424445
4345194	LOC4345194	2.13288	0.07	0.02	0.03	0.21	0.16	0.17	0.18	0.04	0.00719332	0.0172065
4345294	LOC4345294	2.5599	2.72	2.78	3.19	17.88	16.06	17.98	17.3067	2.89667	1.74072e-121	8.40408e-120
4345302	LOC4345302	4.83604	0	0.02	0	0.31	0.21	0.15	0.223333	0.00666667	0.000303105	0.00091747
4345303	LOC4345303	4.83629	0.03	0	0	0.11	0.45	0.31	0.29	0.01	0.000366207	0.00109586
4345329	LOC4345329	2.18413	26.11	24.66	26.16	113.65	119.48	121.35	118.16	25.6433	0	0
4345353	LOC4345353	6.97053	0.24	0.37	0.74	58.6	58.64	54.95	57.3967	0.45	3.74834e-55	8.03766e-54
4345359	LOC4345359	1.01938	15.34	14.85	15.76	31.94	31.52	31.24	31.5667	15.3167	1.7974e-61	4.27908e-60
4345360	LOC4345360	1.07231	2.06	2.47	2.81	5.16	5.38	5.14	5.22667	2.44667	7.39621e-12	4.31916e-11
4345406	LOC4345406	2.63785	1.06	1.37	1.86	9.26	8.54	9.37	9.05667	1.43	1.21155e-15	8.71136e-15
4345414	LOC4345414	1.50656	0.04	0.41	0.11	0.48	0.48	0.64	0.533333	0.186667	0.0189804	0.0414125
4345461	LOC4345461	1.5919	0.22	0.21	0.18	0.48	0.73	0.64	0.616667	0.203333	0.000816383	0.00231334
4345477	LOC4345477	4.97556	0.13	0.22	0.22	6.61	5.89	6.16	6.22	0.19	3.0144e-30	3.67501e-29
4345497	LOC4345497	2.39094	14.71	14.8	13.99	77.39	76.25	78.27	77.3033	14.5	0	0
4345498	LOC4345498	1.4666	2.28	2.43	2.33	6.48	6.68	6.62	6.59333	2.34667	1.0617e-32	1.38513e-31
4345512	LOC4345512	1.12149	1.63	1.84	1.87	4.63	3.62	3.56	3.93667	1.78	5.62653e-10	2.92865e-09
4345525	LOC4345525	3.58556	2.97	2.37	3.47	35.48	36.5	35.74	35.9067	2.93667	8.33906e-156	5.40765e-154
4345556	LOC4345556	1.15758	8.13	7.61	8.15	17.78	18.11	18.25	18.0467	7.96333	3.81993e-68	9.88199e-67
4345561	LOC4345561	3.20599	1.92	2.46	2.11	19.89	21.34	19.8	20.3433	2.16333	2.07196e-98	7.85524e-97
4345562	LOC4345562	1.0891	18.96	20.69	18.6	41.66	42.47	42.04	42.0567	19.4167	1.48693e-51	2.99216e-50
4345564	LOC4345564	2.62173	0.68	1	0.46	4.25	4.7	4.42	4.45667	0.713333	1.25736e-19	1.07315e-18
4345582	LOC4345582	2.30725	0.06	0.17	0.31	0.69	1.12	0.89	0.9	0.18	0.000816235	0.00231319
4345590	LOC4345590	1.30132	2.26	3.48	2.89	6.8	7.66	7.2	7.22	2.87667	1.62353e-09	8.14731e-09
4345674	LOC4345674	1.99127	3.89	3.77	3.17	14.81	14.12	14.53	14.4867	3.61	5.25984e-78	1.55152e-76
4345701	LOC4345701	4.72325	0.18	0.3	0.06	5.12	4.8	4.73	4.88333	0.18	5.60794e-19	4.67257e-18
4345706	LOC4345706	1.94727	1.58	1.58	1.76	6.96	6.39	5.91	6.42	1.64	2.54678e-40	4.00791e-39
4345710	LOC4345710	1.81649	11.8	12.23	12.76	45.04	43.65	43.07	43.92	12.2633	1.67317e-184	1.31826e-182
4345718	LOC4345718	1.14411	1.9	1.6	2.01	4.35	4.17	3.9	4.14	1.83667	0.000106274	0.000341874
4345757	LOC4345757	3.13642	3.55	3.17	4.14	33.09	33.48	30.71	32.4267	3.62	4.9906e-100	1.92218e-98
4345803	LOC4345803	1.79914	3.09	3.52	2.68	10.93	10.81	11.18	10.9733	3.09667	2.00519e-38	3.02756e-37
4345824	LOC4345824	1.31831	0.24	0.52	0.52	1.14	1.19	0.91	1.08	0.426667	0.00471334	0.0117014
4345825	LOC4345825	1.15138	5.88	5.16	5.18	12.65	11.97	12.07	12.23	5.40667	5.50752e-18	4.41112e-17
4345870	LOC4345870	1.4603	0.21	0.24	0.17	0.45	0.73	0.56	0.58	0.206667	0.0080815	0.0191599
4345919	LOC4345919	3.68699	0.09	0	0	0.27	0.55	0.37	0.396667	0.03	0.0027286	0.00707539
4345922	LOC4345922	1.03959	0.95	0.84	0.9	1.8	1.51	2.28	1.86333	0.896667	0.0028542	0.007375
4345925	LOC4345925	1.48064	6.2	6	6.1	16.89	16.98	18.04	17.3033	6.1	8.91597e-69	2.32894e-67
4345935	LOC4345935	3.17263	2.68	3.24	2.56	27.57	25.8	25.2	26.19	2.82667	7.89545e-130	4.13366e-128
4345993	LOC4345993	1.20422	58.81	63.38	60.92	146.36	137.77	144.67	142.933	61.0367	1.38445e-282	1.67435e-280
4345995	LOC4345995	1.22436	1.58	1.77	1.74	4.14	3.92	4.04	4.03333	1.69667	5.95775e-11	3.29235e-10
4346100	LOC4346100	1.35855	0.53	0.54	0.57	1.36	1.43	1.5	1.43	0.546667	1.14017e-09	5.79257e-09
4346191	LOC4346191	1.44693	4.36	4.7	5.16	12.78	13.13	13.49	13.1333	4.74	3.1443e-65	7.89765e-64
4346196	LOC4346196	1.35721	0.29	0.41	0.41	0.82	1.02	1.05	0.963333	0.37	0.000114385	0.000366505
4346248	LOC4346248	1.68616	0.13	0.06	0.11	0.39	0.22	0.35	0.32	0.1	0.00316093	0.00808978
4346258	LOC4346258	2.47813	0.15	0.17	0.15	0.61	0.76	1.27	0.88	0.156667	1.45036e-06	5.70334e-06
4346262	LOC4346262	1.03368	1.45	1.63	1.52	3.53	2.94	3.09	3.18667	1.53333	5.74546e-07	2.3459e-06
4346268	LOC4346268	4.30304	0	0	0	0.47	0.37	0.19	0.343333	0	0.00737012	0.0175929
4346269	LOC4346269	1.60481	0.39	0.5	0.5	1.8	1.3	1.21	1.43667	0.463333	0.00823239	0.0194934
4346274	LOC4346274	1.69362	0.06	0.14	0.12	0.37	0.39	0.3	0.353333	0.106667	0.00347848	0.00884633
4346275	LOC4346275	4.40553	0	0.03	0	0.27	0.15	0.28	0.233333	0.01	0.00146552	0.00397978
4346286	LOC4346286	3.14822	0.49	0.41	0.91	5.72	5.54	5.11	5.45667	0.603333	8.38211e-16	6.08118e-15
4346301	LOC4346301	4.54802	0.13	0	0.13	2.19	1.87	1.95	2.00333	0.0866667	1.54389e-15	1.10419e-14
4346334	LOC4346334	3.52667	0.49	0.45	0.41	5.23	5.52	5.23	5.32667	0.45	4.5239e-31	5.63751e-30
4346360	LOC4346360	1.14246	33.73	34.76	39.32	85.51	79.36	77.77	80.88	35.9367	3.57488e-59	8.26665e-58
4346391	LOC4346391	3.17356	0.75	1.39	0.76	8.22	8.97	9.58	8.92333	0.966667	2.03231e-31	2.55099e-30
4346455	LOC4346455	2.18818	0.11	0.11	0.06	0.4	0.45	0.46	0.436667	0.0933333	0.0174888	0.0384494
4346483	LOC4346483	1.2689	2.53	3.23	3.56	8.15	8.12	6.63	7.63333	3.10667	4.41937e-08	1.99321e-07
4346529	LOC4346529	2.06185	11.28	12.25	11.83	48.35	50.06	51.35	49.92	11.7867	3.84454e-147	2.32479e-145
4346531	LOC4346531	1.60239	1.16	0.94	0.79	3.21	2.61	3.12	2.98	0.963333	1.28038e-12	7.81671e-12
4346585	LOC4346585	1.12262	2.82	2.69	2.85	5.83	6.65	6.77	6.41667	2.78667	8.45498e-32	1.07467e-30
4346618	LOC4346618	2.36321	0.09	0	0.14	0.56	0.47	0.19	0.406667	0.0766667	0.011401	0.0262411
4346642	LOC4346642	1.27091	4.89	4.61	4.44	11.22	11.39	11.57	11.3933	4.64667	9.90148e-45	1.73172e-43
4346670	LOC4346670	1.43299	873.66	888.29	869.34	2419.7	2370.34	2359.73	2383.26	877.097	0	0
4346682	LOC4346682	3.36743	1.67	1.9	1.6	17.25	18.29	17.13	17.5567	1.72333	3.57737e-93	1.27813e-91
4346795	LOC4346795	3.31235	0.79	0.28	0.47	4.94	5.64	5.15	5.24333	0.513333	1.28102e-25	1.35071e-24
4346808	LOC4346808	1.00844	0.8	0.65	0.85	1.48	1.53	1.68	1.56333	0.766667	9.78703e-05	0.000316004
4346849	LOC4346849	5.33483	0.11	0.05	0.05	3.08	2.58	3.32	2.99333	0.07	4.88501e-12	2.88544e-11
4346875	LOC4346875	5.76122	1.42	1.5	1.42	81.31	80.27	78.17	79.9167	1.44667	0	0
4346892	LOC4346892	2.73493	2.24	2.53	2.48	15.82	16.95	16.31	16.36	2.41667	1.58118e-98	6.00403e-97
4346925	LOC4346925	1.38436	1.25	1.35	1.18	3.55	3.37	3.12	3.34667	1.26	7.05277e-13	4.38428e-12
4346932	LOC4346932	1.03039	10.64	9.78	10.44	21.33	22.07	20.69	21.3633	10.2867	7.27353e-47	1.32879e-45
4346968	LOC4346968	1.42438	1.47	1.97	1.72	3.92	4.65	5.51	4.69333	1.72	4.56387e-15	3.19418e-14
4346993	LOC4346993	3.37845	0.04	0.07	0.04	0.74	0.56	0.26	0.52	0.05	0.000194525	0.000604468
4347069	LOC4347069	5.94315	6.75	7.97	6.85	452.63	442.71	455.39	450.243	7.19	0	0
4347070	LOC4347070	7.07889	2.24	2.74	2.81	360.32	351.29	361.98	357.863	2.59667	0	0
4347076	LOC4347076	2.58239	1.03	0.58	0.59	4.47	4.63	4.32	4.47333	0.733333	4.87496e-25	5.04128e-24
4347077	LOC4347077	4.86404	0.17	0.35	0.06	6.29	5.11	5.93	5.77667	0.193333	2.95157e-22	2.76394e-21
4347118	LOC4347118	1.15691	4.2	4.3	4.59	10.08	9.59	10	9.89	4.36333	4.2786e-31	5.34008e-30
4347155	LOC4347155	1.15269	161.45	168.89	169.74	369.82	379.81	383.19	377.607	166.693	4.64837e-289	5.94893e-287
4347176	LOC4347176	1.73202	42.1	40.89	41.35	141.1	138.68	140.39	140.057	41.4467	0	0
4347195	LOC4347195	3.10154	0.2	0.1	0.15	1.21	1.01	1.73	1.31667	0.15	5.32791e-07	2.1802e-06
4347211	LOC4347211	2.29509	35.7	36.4	36.69	184.69	189.36	190.84	188.297	36.2633	0	0
4347249	LOC4347249	1.65432	0.29	0.25	0.22	0.68	0.74	1	0.806667	0.253333	1.41092e-06	5.55547e-06
4347259	LOC4347259	1.88388	21.44	23.38	23.52	90.28	82.61	83.79	85.56	22.78	5.24618e-225	5.09617e-223
4347278	LOC4347278	1.62703	0.19	0.3	0.15	0.68	0.6	0.72	0.666667	0.213333	0.0031109	0.00797474
4347324	LOC4347324	1.95578	0.08	0.08	0.09	0.19	0.41	0.41	0.336667	0.0833333	0.00197051	0.00523018
4347326	LOC4347326	1.16539	51.2	55.18	55.13	123.21	124.66	121.7	123.19	53.8367	8.16795e-91	2.82238e-89
4347344	LOC4347344	2.92303	1.32	1.29	1.1	9.49	9.71	9.44	9.54667	1.23667	1.28246e-78	3.80614e-77
4347346	LOC4347346	7.05189	0	0	0.12	5.15	6.41	5.33	5.63	0.04	6.39143e-09	3.07286e-08
4347370	LOC4347370	1.08015	24.57	22.53	22.92	50.4	51.67	50.67	50.9133	23.34	1.90948e-101	7.48567e-100
4347395	LOC4347395	1.10352	297.16	319.12	324.96	694.51	687.76	686.86	689.71	313.747	3.7648e-227	3.71686e-225
4347418	LOC4347418	1.75141	0.31	0.28	0.36	1.04	1	1.19	1.07667	0.316667	5.92462e-07	2.41701e-06
4347433	LOC4347433	1.77106	4.77	3.88	4.14	15.88	14.34	14.2	14.8067	4.26333	7.65173e-50	1.48778e-48
4347444	LOC4347444	2.79483	0	0.23	0	0.68	0.23	0.69	0.533333	0.0766667	0.0145097	0.0325627
4347486	LOC4347486	1.27673	2.34	3.13	2.62	6.22	6.87	6.88	6.65667	2.69667	1.10017e-12	6.75916e-12
4347510	LOC4347510	1.3714	3.35	2.86	3.36	7.92	8.16	9.1	8.39333	3.19	5.80739e-26	6.20721e-25
4347513	LOC4347513	1.35367	0.62	0.51	0.43	1.43	1.15	1.61	1.39667	0.52	6.78097e-05	0.000223063
4347533	LOC4347533	1.09851	4.55	4.67	4.12	9.19	9.68	10.16	9.67667	4.44667	2.48647e-27	2.78439e-26
4347548	LOC4347548	1.57185	0.24	0.42	0.14	0.92	0.74	0.78	0.813333	0.266667	0.00126067	0.00346079
4347563	LOC4347563	1.07214	2.57	2.44	2.86	5.43	5.69	5.82	5.64667	2.62333	3.64206e-13	2.29412e-12
4347567	LOC4347567	5.12337	0	0.05	0.08	1.42	1.27	1.38	1.35667	0.0433333	1.92548e-13	1.23178e-12
4347587	LOC4347587	6.5047	0.51	0.78	0.5	55.31	54.75	55.2	55.0867	0.596667	0	0
4347591	LOC4347591	1.79258	3.42	3.97	4.26	14.11	13.86	13.1	13.69	3.88333	4.41749e-43	7.42532e-42
4347592	LOC4347592	5.32324	0.11	0.04	0.11	3.61	3.99	3.17	3.59	0.0866667	8.95166e-20	7.67811e-19
4347593	LOC4347593	5.76465	0.04	0	0	0.76	0.57	0.92	0.75	0.0133333	5.24226e-06	1.95377e-05
4347599	LOC4347599	2.22703	0.45	0.48	0.86	3.18	2.65	2.67	2.83333	0.596667	3.20795e-13	2.02383e-12
4347601	LOC4347601	3.5102	0.05	0.05	0	0.46	0.41	0.31	0.393333	0.0333333	0.00458158	0.0113965
4347638	LOC4347638	1.16093	7.44	8.31	8.3	18.48	17.65	18.61	18.2467	8.01667	3.27383e-26	3.53357e-25
4347639	LOC4347639	1.25063	20.7	22.89	22.99	52.63	55	53.59	53.74	22.1933	6.21249e-91	2.14975e-89
4347642	LOC4347642	1.03777	3.66	3.38	2.91	7.47	6.78	6.55	6.93333	3.31667	1.37238e-07	5.91081e-07
4347660	LOC4347660	1.02651	0.34	0.41	0.44	0.82	0.82	0.83	0.823333	0.396667	0.0146546	0.0328544
4347708	LOC4347708	1.87023	251.48	258.92	263.88	973.15	965.11	948.26	962.173	258.093	0	0
4347709	LOC4347709	3.03825	2.5	1.68	1.95	17.56	16.67	17.11	17.1133	2.04333	7.35191e-57	1.63295e-55
4347728	LOC4347728	1.58649	6.87	7.05	7.06	21.14	21.4	21.51	21.35	6.99333	1.29222e-81	3.98168e-80
4347770	LOC4347770	1.60872	0.12	0.31	0.08	0.32	0.64	0.61	0.523333	0.17	0.0146015	0.0327475
4347784	LOC4347784	5.88223	0.02	0.11	0.07	4.27	3.6	4.13	4	0.0666667	2.65554e-31	3.32292e-30
4347846	LOC4347846	4.16574	0	0	0	0.04	0.1	0.06	0.0666667	0	0.0112082	0.0258538
4347891	LOC4347891	1.64062	1.75	1.46	1.21	4.56	4.55	4.95	4.68667	1.47333	1.43203e-11	8.21973e-11
4347909	LOC4347909	1.06755	13.99	13.78	13.96	29.23	29.53	30.15	29.6367	13.91	9.20062e-75	2.62125e-73
4347910	LOC4347910	1.10259	54.73	54.22	53.4	117.64	118.38	118.43	118.15	54.1167	1.28664e-265	1.49621e-263
4347927	LOC4347927	1.12118	9.22	9.35	8.87	20.02	19.32	21.29	20.21	9.14667	1.07915e-60	2.53668e-59
4347973	LOC4347973	3.1258	4.46	6.45	5.01	46.55	46.47	48.78	47.2667	5.30667	3.80598e-123	1.87112e-121
4347977	LOC4347977	1.26603	1.5	1.36	1.6	3.25	4.02	3.64	3.63667	1.48667	2.32186e-07	9.78417e-07
4347998	LOC4347998	2.4517	0.3	0.55	0.48	2.28	2.65	2.49	2.47333	0.443333	6.67287e-28	7.67491e-27
4348003	LOC4348003	2.47017	0.44	0.45	0.3	2.2	1.98	2.52	2.23333	0.396667	3.12547e-12	1.86618e-11
4348009	LOC4348009	1.24917	9.22	9.01	10.07	22.78	22	23.58	22.7867	9.43333	3.16713e-86	1.03522e-84
4348035	LOC4348035	2.70924	0.58	0.48	0.45	3.61	2.84	3.65	3.36667	0.503333	4.62416e-56	1.01221e-54
4348048	LOC4348048	2.39664	0.25	0.16	0.29	1.47	0.9	1.39	1.25333	0.233333	4.98459e-08	2.23728e-07
4348051	LOC4348051	1.14203	5.35	5.6	4.73	11.41	11.99	11.79	11.73	5.22667	1.72815e-22	1.63475e-21
4348078	LOC4348078	3.0858	0.88	1.21	0.74	8.27	8.48	7.66	8.13667	0.943333	7.25598e-48	1.35214e-46
4348095	LOC4348095	4.42803	0.35	0.45	0.25	7.4	7.99	7.62	7.67	0.35	2.17645e-50	4.26959e-49
4348138	LOC4348138	1.80206	9	9.64	9.93	34.15	33.58	33.73	33.82	9.52333	1.72505e-82	5.39788e-81
4348157	LOC4348157	1.07325	0.8	0.78	0.98	1.7	2.06	1.78	1.84667	0.853333	1.97669e-07	8.39694e-07
4348163	LOC4348163	1.65799	0.08	0.06	0.11	0.22	0.29	0.22	0.243333	0.0833333	0.00341635	0.00870297
4348172	LOC4348172	1.43966	3.62	4.64	3.83	11.18	11.87	10.3	11.1167	4.03	2.24211e-25	2.33961e-24
4348175	LOC4348175	2.30806	0.02	0.12	0.08	0.29	0.47	0.37	0.376667	0.0733333	0.000240964	0.000739274
4348253	LOC4348253	1.04996	0.78	1.14	1.22	2.3	1.65	2.68	2.21	1.04667	0.00645651	0.0156014
4348258	LOC4348258	1.59603	1.47	0.89	1.01	3.46	3.07	3.35	3.29333	1.12333	3.96145e-21	3.57536e-20
4348270	LOC4348270	1.45642	3.79	4.7	4.8	12.42	12.8	11.89	12.37	4.43	1.79865e-27	2.03297e-26
4348311	LOC4348311	1.11202	3.27	2.49	2.91	6.6	6.48	6	6.36	2.89	2.37755e-11	1.34711e-10
4348333	LOC4348333	1.54421	0.25	0.08	0.13	0.38	0.38	0.59	0.45	0.153333	0.00579304	0.0141566
4348359	LOC4348359	1.02637	14.9	15.97	14.94	32.56	31.93	31.63	32.04	15.27	7.74037e-69	2.02404e-67
4348452	LOC4348452	1.16038	56.61	56.57	60.97	133.48	128.05	133.73	131.753	58.05	4.78367e-181	3.67325e-179
4348461	LOC4348461	1.33191	3.06	3.41	3.02	8.37	7.94	8.04	8.11667	3.16333	7.53814e-10	3.88851e-09
4348471	LOC4348471	1.28119	0.17	0.27	0.3	0.59	0.67	0.64	0.633333	0.246667	0.0121834	0.0278142
4348475	LOC4348475	1.04767	4.53	4.4	4.51	8.95	10.63	8.83	9.47	4.48	2.94074e-06	1.1253e-05
4348481	LOC4348481	1.00473	2.25	2.02	2.24	3.97	4.63	4.65	4.41667	2.17	8.1052e-12	4.72406e-11
4348524	LOC4348524	1.06694	15.19	15.77	14.9	32.4	32.02	33.3	32.5733	15.2867	1.27584e-60	2.99612e-59
4348527	LOC4348527	3.54027	0.04	0.04	0.08	0.66	0.74	0.54	0.646667	0.0533333	4.9851e-05	0.000166962
4348533	LOC4348533	1.13089	8.21	7.73	8.74	16.54	20.9	17.71	18.3833	8.22667	3.93122e-14	2.61447e-13
4348535	LOC4348535	4.30309	0	0	0	0.28	0.17	0.17	0.206667	0	0.00711881	0.0170485
4348557	LOC4348557	4.93132	0	0	0	0.3	0.45	0.53	0.426667	0	0.000753201	0.00214764
4348612	LOC4348612	3.26386	0.42	0.3	0.48	4.11	3.37	4.26	3.91333	0.4	6.86568e-16	5.00806e-15
4348621	LOC4348621	2.47706	0.3	0.45	0.36	2.44	2.01	1.9	2.11667	0.37	6.72523e-14	4.41198e-13
4348622	LOC4348622	1.37824	3.18	3.29	3.15	9.03	8.08	8.31	8.47333	3.20667	2.77103e-35	3.8878e-34
4348623	LOC4348623	1.9703	1.08	1.14	1.26	4.5	4.93	4.4	4.61	1.16	7.1184e-23	6.83797e-22
4348633	LOC4348633	3.62657	4.76	3.88	5.65	58.85	61.78	59.13	59.92	4.76333	1.85447e-231	1.8847e-229
4348639	LOC4348639	3.3977	0.1	0.08	0	0.7	0.64	0.62	0.653333	0.06	3.54081e-10	1.86672e-09
4348684	LOC4348684	1.22377	0.98	0.74	1.44	2.48	2.13	2.9	2.50333	1.05333	0.000104003	0.000334926
4348721	LOC4348721	3.51173	0.59	0.55	0.85	7.96	7.1	8.01	7.69	0.663333	2.91965e-48	5.48295e-47
4348726	LOC4348726	1.53678	0.63	0.71	0.77	2.05	2.21	1.99	2.08333	0.703333	9.38326e-17	7.15293e-16
4348734	LOC4348734	1.30427	6.6	6.98	7.05	17.26	16.92	17.62	17.2667	6.87667	2.04526e-74	5.79963e-73
4348765	LOC4348765	1.88527	0.32	0.2	0.22	0.74	0.94	1.09	0.923333	0.246667	2.35672e-07	9.92762e-07
4348767	LOC4348767	1.77143	0.76	0.35	0.14	0.98	1.33	2.05	1.45333	0.416667	0.00155763	0.00420772
4348804	LOC4348804	1.32874	39.83	41.5	39.32	105.74	101.59	100.97	102.767	40.2167	1.15445e-198	9.69575e-197
4348831	LOC4348831	5.03187	1.75	1.92	1.55	59.09	57.53	57.45	58.0233	1.74	1.61117e-279	1.92925e-277
4348848	LOC4348848	1.01273	1.71	2.91	2.45	5.59	4.78	4.16	4.84333	2.35667	7.2073e-05	0.000236476
4348891	LOC4348891	1.14734	90.01	93.03	91.53	200.16	209.04	210.78	206.66	91.5233	3.20848e-167	2.2692e-165
4348924	LOC4348924	4.66576	0.27	0.37	0.09	5.96	7.04	5.83	6.27667	0.243333	1.65335e-16	1.24042e-15
4348926	LOC4348926	4.39711	0.23	0.37	0.37	7.71	6.86	6.23	6.93333	0.323333	3.7118e-47	6.80675e-46
4348932	LOC4348932	4.24298	1.09	1.29	1.1	21.47	21.51	22.45	21.81	1.16	2.35911e-219	2.21171e-217
4348945	LOC4348945	4.52486	0.1	0	0.1	1.97	1.6	1.25	1.60667	0.0666667	2.32711e-08	1.07154e-07
4348959	LOC4348959	5.362	0.13	0.4	0.17	10.04	10	9.19	9.74333	0.233333	7.71769e-57	1.71262e-55
4348984	LOC4348984	1.31286	3.46	2.99	3.72	8.16	8.49	9.02	8.55667	3.39	2.60174e-16	1.93634e-15
4349047	LOC4349047	1.24595	24.51	25.03	24.38	60.48	57.99	60.03	59.5	24.64	2.68173e-93	9.59551e-92
4349050	LOC4349050	3.94993	19.85	18.54	20.62	321.39	301.66	305.1	309.383	19.67	0	0
4349105	LOC4349105	1.86943	1.17	1.07	1.54	4.9	4.39	4.72	4.67	1.26	2.99729e-19	2.52081e-18
4349138	LOC4349138	1.80979	2.7	2.67	2.13	10.19	7.64	8.96	8.93	2.5	3.89802e-22	3.63755e-21
4349142	LOC4349142	4.34127	0	0	0.08	0.83	0.91	0.31	0.683333	0.0266667	0.00206392	0.00545834
4349169	LOC4349169	4.30788	0.18	0.18	0.27	3.38	5.28	4.15	4.27	0.21	4.75757e-12	2.81428e-11
4349181	LOC4349181	2.41875	0.2	0.2	0.27	1.22	1.42	1.02	1.22	0.223333	0.000133461	0.00042353
4349188	LOC4349188	1.13347	5.82	5.87	5.86	14.09	12.96	12.13	13.06	5.85	6.38508e-22	5.9128e-21
4349190	LOC4349190	1.10636	0.86	1.32	1.7	2.84	2.8	2.86	2.83333	1.29333	1.44138e-05	5.13538e-05
4349193	LOC4349193	1.98828	2.18	1.7	1.85	6.95	7.78	8.39	7.70667	1.91	3.50155e-31	4.37477e-30
4349207	LOC4349207	2.57784	2.29	1.75	1.85	12.32	12.14	11.34	11.9333	1.96333	1.40598e-53	2.92666e-52
4349210	LOC4349210	1.51017	77.54	79.53	83.26	236.99	230.55	230.18	232.573	80.11	2.20083e-287	2.75822e-285
4349222	LOC4349222	1.07625	17.55	19.32	19.2	42.37	39.48	38.52	40.1233	18.69	5.33113e-43	8.93621e-42
4349235	LOC4349235	1.738	28.99	27.57	29.67	98.38	95.43	99.47	97.76	28.7433	2.00991e-139	1.16306e-137
4349238	LOC4349238	1.24986	117.67	126.37	121.58	302.49	286.03	296.56	295.027	121.873	1.75752e-305	2.38826e-303
4349245	LOC4349245	7.74527	1.28	2.15	2.51	430.23	425.38	424.47	426.693	1.98	0	0
4349246	LOC4349246	9.29389	0.45	0.5	0.64	328.59	321.74	325.3	325.21	0.53	6.7885e-287	8.46393e-285
4349269	LOC4349269	3.01283	13.03	13.97	14.62	115.22	113.84	112.63	113.897	13.8733	0	0
4349274	LOC4349274	1.58568	0.39	0.31	0.66	1.36	1.49	1.28	1.37667	0.453333	0.000137252	0.000434877
4349315	LOC4349315	2.98672	0.13	0	0	0.31	0.44	0.31	0.353333	0.0433333	0.00626703	0.0151875
4349333	LOC4349333	3.60355	2.46	3.02	2.76	32.98	34.39	32.93	33.4333	2.74667	6.14095e-234	6.34775e-232
4349342	LOC4349342	2.7934	0.07	0.14	0.11	0.86	0.83	0.58	0.756667	0.106667	1.19865e-05	4.30739e-05
4349363	LOC4349363	2.34269	4.07	3.86	6.77	25.57	24.62	26.36	25.5167	4.9	3.23503e-24	3.26173e-23
4349365	LOC4349365	3.99302	1.37	1.12	1.43	19.43	21.8	22.52	21.25	1.30667	1.68465e-94	6.11835e-93
4349369	LOC4349369	1.05946	0.75	0.35	0.8	1.31	1.21	1.52	1.34667	0.633333	0.010621	0.024612
4349374	LOC4349374	3.07851	0.53	1.07	0.88	6.64	7.6	7.03	7.09	0.826667	4.49545e-32	5.76542e-31
4349375	LOC4349375	2.17622	0.33	0.87	0.16	2.03	1.92	2.33	2.09333	0.453333	7.94076e-07	3.20653e-06
4349382	LOC4349382	1.37016	0.21	0.21	0.32	0.6	0.66	0.57	0.61	0.246667	0.0137528	0.0310224
4349424	LOC4349424	1.59838	1.02	1.3	1.02	3.94	2.94	3.42	3.43333	1.11333	2.89281e-12	1.7311e-11
4349449	LOC4349449	3.09011	6.23	5.8	6.12	53.33	51.94	52.13	52.4667	6.05	2.14823e-156	1.40436e-154
4349457	LOC4349457	1.37794	5	5.49	5.29	13.81	14.33	13.56	13.9	5.26	1.32467e-36	1.91519e-35
4349476	LOC4349476	1.00058	1.64	1.59	1.81	2.64	4.18	3.44	3.42	1.68	0.000157618	0.000495705
4349509	LOC4349509	2.31753	1.22	1.07	0.91	5.34	5.41	5.76	5.50333	1.06667	1.35531e-27	1.53907e-26
4349547	LOC4349547	4.03046	0.15	0.16	0.23	2.53	2.43	2.85	2.60333	0.18	3.18783e-09	1.56499e-08
4349554	LOC4349554	1.12073	20.5	21.08	21.59	45.32	47.91	46.68	46.6367	21.0567	4.53948e-74	1.28122e-72
4349571	LOC4349571	2.17229	0.55	0.41	0.47	1.97	1.82	2.78	2.19	0.476667	1.88841e-12	1.14107e-11
4349594	LOC4349594	1.23352	1.22	1.44	1.15	3.38	2.92	2.68	2.99333	1.27	2.93926e-08	1.34471e-07
4349612	LOC4349612	7.20135	0	0	0	1.47	1.41	1.76	1.54667	0	6.57442e-09	3.1577e-08
4349619	LOC4349619	2.32206	0.05	0.39	0.17	1.19	0.76	0.93	0.96	0.203333	0.00385807	0.00972477
4349655	LOC4349655	2.05317	2.08	3.26	2.63	13.27	10.22	9.94	11.1433	2.65667	9.62588e-14	6.26394e-13
4349659	LOC4349659	1.18609	1.52	1.89	1.73	4.04	4.14	3.69	3.95667	1.71333	1.927e-11	1.09723e-10
4349705	LOC4349705	1.10076	1.64	1.06	0.89	2.18	2.75	2.92	2.61667	1.19667	3.22227e-05	0.000110101
4349740	LOC4349740	3.02433	9.17	9.86	11.44	86.2	82.34	84.8	84.4467	10.1567	3.33291e-166	2.32324e-164
4349752	LOC4349752	1.30534	7.05	6.42	6.73	17.53	16.65	16.54	16.9067	6.73333	8.13903e-75	2.32703e-73
4349758	LOC4349758	1.21986	1.56	1.44	1.44	3.44	3.96	3.17	3.52333	1.48	2.12703e-07	9.00867e-07
4349759	LOC4349759	1.10772	15.95	15.7	15.71	33.44	33.53	36.72	34.5633	15.7867	1.657e-49	3.20124e-48
4349778	LOC4349778	1.03143	0.46	0.39	0.33	0.72	0.83	0.77	0.773333	0.393333	5.18116e-06	1.93279e-05
4349798	LOC4349798	1.57146	0.53	0.43	0.29	1.21	1.26	1.32	1.26333	0.416667	0.000462717	0.0013654
4349814	LOC4349814	1.50531	3.25	3.27	2.33	8.49	8.89	8.2	8.52667	2.95	6.6638e-15	4.62242e-14
4349817	LOC4349817	1.78311	0.88	0.49	0.59	2.52	2.02	2.34	2.29333	0.653333	4.80601e-07	1.97499e-06
4349821	LOC4349821	2.10131	0.06	0.02	0.04	0.26	0.08	0.18	0.173333	0.04	0.0168879	0.0372535
4349824	LOC4349824	1.65338	1.03	0.86	1.04	3	2.94	3.43	3.12333	0.976667	1.60988e-07	6.88592e-07
4349828	LOC4349828	1.2625	15.24	17.79	16.22	41.48	39.42	39.6	40.1667	16.4167	1.52304e-38	2.30246e-37
4349829	LOC4349829	1.02116	1.41	1.51	1.7	3.09	3.27	3.2	3.18667	1.54	4.05746e-05	0.000137204
4349847	LOC4349847	1.98481	0.1	0	0.14	0.31	0.41	0.24	0.32	0.08	0.0166604	0.0367986
4349848	LOC4349848	5.34145	0	0	0.06	0.74	0.98	0.99	0.903333	0.02	3.48444e-05	0.00011864
4349876	LOC4349876	1.03159	1035.67	1103.09	1140.67	2311.95	2224.17	2313.57	2283.23	1093.14	0	0
4349896	LOC4349896	4.34958	0.89	1.11	0.95	20.44	20.84	19.66	20.3133	0.983333	6.8884e-164	4.76048e-162
4349906	LOC4349906	4.42843	0	0	0	0.08	0.04	0.01	0.0433333	0	0.00590073	0.0143921
4349919	LOC4349919	1.37716	0.54	0.61	0.54	1.38	1.54	1.55	1.49	0.563333	1.97882e-05	6.93578e-05
4349931	LOC4349931	1.55617	1.12	0.41	1.22	1.88	2.93	3.46	2.75667	0.916667	0.00022374	0.000688878
4349933	LOC4349933	1.80851	0.31	0.12	0.37	1	0.94	0.95	0.963333	0.266667	0.00314811	0.00805868
4349956	LOC4349956	2.13253	29.56	30.02	29.92	136.56	132.46	130.21	133.077	29.8333	0	0
4349999	LOC4349999	1.6756	1.45	1.42	1.39	4.26	5.4	4.14	4.6	1.42	1.96596e-13	1.25668e-12
4350054	LOC4350054	1.17528	2.17	1.45	1.7	3.89	4.45	3.87	4.07	1.77333	7.82009e-08	3.45357e-07
4350055	LOC4350055	3.78913	2.26	2.67	2.88	37.85	35.95	36.07	36.6233	2.60333	8.52809e-207	7.58373e-205
4350057	LOC4350057	2.31162	2.47	2.25	2.39	11.57	12.18	12.13	11.96	2.37	2.31745e-150	1.44099e-148
4350060	LOC4350060	4.38834	0.07	0.07	0.02	1.43	1.16	1.07	1.22	0.0533333	1.12954e-12	6.93432e-12
4350117	LOC4350117	1.19771	8.44	7.95	8.03	18.6	19.28	19.05	18.9767	8.14	9.4113e-73	2.60458e-71
4350125	LOC4350125	1.11885	23.06	23	22.81	49.99	49.36	52.57	50.64	22.9567	5.89723e-161	3.96228e-159
4350132	LOC4350132	1.05025	24.9	27.95	25.7	54.64	54.45	56.26	55.1167	26.1833	4.05737e-122	1.96673e-120
4350133	LOC4350133	1.03758	109.19	107.98	107.98	220.96	229.73	230.15	226.947	108.383	0	0
4350190	LOC4350190	1.73175	28.22	28.93	30.77	101.88	99	96.33	99.07	29.3067	2.55182e-240	2.68363e-238
4350204	LOC4350204	4.11531	0.16	0.12	0.16	2.22	2.79	2.78	2.59667	0.146667	8.83223e-31	1.08997e-29
4350224	LOC4350224	1.3361	2.33	1.49	1.6	4.76	4.75	4.42	4.64333	1.80667	3.06071e-08	1.39842e-07
4350234	LOC4350234	2.45449	1.1	1.43	0.95	5.91	6.84	6.74	6.49667	1.16	2.91539e-47	5.36254e-46
4350258	LOC4350258	1.68678	0.32	0.3	0.23	0.88	0.88	1.05	0.936667	0.283333	2.11557e-07	8.96486e-07
4350268	LOC4350268	1.78942	0.6	0.49	0.54	1.98	1.8	2.06	1.94667	0.543333	6.4982e-09	3.12234e-08
4350269	LOC4350269	1.33502	2.08	1.44	1.97	4.88	4.01	5.25	4.71333	1.83	4.88285e-07	2.00384e-06
4350270	LOC4350270	1.79118	1.65	2.63	2.71	7.73	8.82	8.08	8.21	2.33	2.14189e-15	1.51974e-14
4350285	LOC4350285	1.06387	11.55	11.48	11.23	26.01	23.75	23.07	24.2767	11.42	4.11759e-44	7.09881e-43
4350295	LOC4350295	3.97763	0.41	0.75	0.44	7.92	7.89	9.45	8.42	0.533333	2.03638e-75	5.86379e-74
4350401	LOC4350401	2.09752	6.18	5.81	5.87	25.11	26.89	25.81	25.9367	5.95333	2.51896e-100	9.7642e-99
4350420	LOC4350420	2.89296	1.43	1.25	1.22	10.92	9.23	9.35	9.83333	1.3	1.66378e-64	4.14027e-63
4350479	LOC4350479	1.24582	0.92	1.04	0.68	2.38	1.93	2.07	2.12667	0.88	3.46181e-05	0.000117935
4350508	LOC4350508	1.77726	0.15	0.17	0.08	0.47	0.45	0.49	0.47	0.133333	1.4964e-06	5.8739e-06
4350518	LOC4350518	1.85812	1.22	2.1	1.43	5.47	6.21	5.92	5.86667	1.58333	2.63286e-09	1.29914e-08
4350521	LOC4350521	2.3272	0.28	0.26	0.23	1.27	1.3	1.38	1.31667	0.256667	2.9833e-10	1.57865e-09
4350545	LOC4350545	1.24499	14.79	14.98	17.28	38.6	36.71	38.28	37.8633	15.6833	1.51632e-47	2.80617e-46
4350559	LOC4350559	4.65099	0	0	0	0.22	0.1	0.13	0.15	0	0.00229166	0.0060218
4350562	LOC4350562	1.47262	22.46	24.73	24.06	69.74	64.13	67.99	67.2867	23.75	3.73498e-68	9.67255e-67
4350579	LOC4350579	1.10566	2.3	2.3	2.22	4.86	5.42	4.66	4.98	2.27333	5.33621e-12	3.14274e-11
4350580	LOC4350580	1.2002	11.88	11.4	10.84	25.65	26.76	27.26	26.5567	11.3733	3.84381e-100	1.48758e-98
4350595	LOC4350595	1.03616	2.4	2.67	2.83	5.15	5.59	5.65	5.46333	2.63333	2.31464e-18	1.88317e-17
4350620	LOC4350620	2.90531	0.3	0.37	0.71	3.54	3.95	3.07	3.52	0.46	6.41218e-20	5.54119e-19
4350630	LOC4350630	1.30846	0.3	0.17	0.14	0.44	0.54	0.55	0.51	0.203333	0.0210946	0.0455609
4350673	LOC4350673	3.30887	0.02	0.02	0	0.12	0.12	0.23	0.156667	0.0133333	0.00933331	0.0218839
4350731	LOC4350731	2.09778	1.01	0.96	1.24	4.65	4.41	4.86	4.64	1.07	2.48332e-41	4.02052e-40
4350807	LOC4350807	4.52091	0.2	0.23	0.17	4.82	4.78	4.43	4.67667	0.2	7.11817e-87	2.33615e-85
4350814	LOC4350814	2.12636	3.04	2.75	2.98	12.65	12.64	13.68	12.99	2.92333	1.15467e-114	5.15299e-113
4350819	LOC4350819	1.6222	0.28	0.16	0.12	0.46	0.56	0.72	0.58	0.186667	0.000248326	0.000760814
4350820	LOC4350820	4.01362	0	0	0	0.38	0.19	0.29	0.286667	0	0.0168718	0.0372281
4350821	LOC4350821	4.87688	2.56	2.24	1.87	66.91	64.42	69.51	66.9467	2.22333	1.26845e-113	5.58857e-112
4350822	LOC4350822	1.83127	7.69	9.42	9.03	32.76	30	32.39	31.7167	8.71333	2.8175e-32	3.63272e-31
4350823	LOC4350823	3.13573	0.96	0.76	0.87	8.75	7.73	6.86	7.78	0.863333	5.93502e-17	4.54868e-16
4350836	LOC4350836	1.63039	0.28	0.18	0.11	0.86	0.61	0.33	0.6	0.19	0.00617457	0.014993
4350858	LOC4350858	5.32283	0.62	0.73	0.42	24.85	22.61	24.56	24.0067	0.59	2.90681e-89	9.76528e-88
4350894	LOC4350894	1.09969	220.16	223.46	223.23	478.32	485.32	491.06	484.9	222.283	0	0
4350947	LOC4350947	1.3002	13.52	13.48	13.55	34.64	33.94	32.92	33.8333	13.5167	1.84744e-131	9.90818e-130
4351005	LOC4351005	5.45486	0.44	0.29	0.29	14.96	14.22	16.29	15.1567	0.34	6.98639e-97	2.60782e-95
4351030	LOC4351030	3.23473	0.08	0.08	0	0.75	0.33	0.5	0.526667	0.0533333	0.000424298	0.00125787
4351046	LOC4351046	3.05567	0.17	0.17	0.52	1.56	3.95	1.76	2.42333	0.286667	0.000326371	0.00098334
4351072	LOC4351072	1.18943	6.12	5.99	6.41	14.31	13.33	14.68	14.1067	6.17333	8.3346e-33	1.09267e-31
4351074	LOC4351074	7.40746	0.39	0.2	0.48	59.68	58.36	60.01	59.35	0.356667	1.64894e-222	1.57646e-220
4351076	LOC4351076	1.05949	84.18	84.07	78.12	177.47	171.99	173.51	174.323	82.1233	1.43876e-148	8.8327e-147
4351079	LOC4351079	1.98726	19.58	20.53	22.03	86.2	83.88	80.53	83.5367	20.7133	3.77103e-289	4.8518e-287
4351082	LOC4351082	1.73098	6.37	5.74	6.99	22.08	20.2	22.17	21.4833	6.36667	4.42073e-111	1.91628e-109
4351086	LOC4351086	1.06943	3.34	3.36	3	7	7.4	7.25	7.21667	3.23333	2.07629e-24	2.10131e-23
4351087	LOC4351087	1.25582	1.28	1.99	2.21	4.6	4.43	4.3	4.44333	1.82667	3.13014e-07	1.30628e-06
4351088	LOC4351088	1.01038	1166.36	1236.23	1276.13	2554.27	2494.73	2526.92	2525.31	1226.24	0	0
4351094	LOC4351094	2.09734	1.24	1.36	1.64	6.56	5.89	5.96	6.13667	1.41333	3.08133e-31	3.85373e-30
4351095	LOC4351095	1.06038	173.34	181.22	173.23	363.62	375.24	382.11	373.657	175.93	1.5713e-262	1.80126e-260
4351108	LOC4351108	1.48575	0.17	0.2	0.18	0.5	0.45	0.5	0.483333	0.183333	0.000514954	0.00150722
4351109	LOC4351109	1.32943	2.15	2.2	2.58	5.82	6.13	5.76	5.90333	2.31	5.97715e-47	1.09361e-45
4351128	LOC4351128	1.45818	0.97	1.31	1.06	3.2	3.32	2.69	3.07	1.11333	0.000482509	0.00141879
4351146	LOC4351146	8.45702	0.49	0.59	0.56	200.45	194.5	190.2	195.05	0.546667	0	0
4351147	LOC4351147	7.37182	0.2	0.23	0.2	37.63	33.48	36.23	35.78	0.21	7.94278e-138	4.53113e-136
4351159	LOC4351159	1.09505	0.32	0.27	0.27	0.56	0.77	0.55	0.626667	0.286667	0.00180043	0.00481231
4351184	LOC4351184	1.62712	9.12	10.24	8.83	30.56	28.91	29.41	29.6267	9.39667	8.02427e-54	1.67609e-52
4351185	LOC4351185	2.083	0.42	0.16	0.21	1.04	1.13	1.13	1.1	0.263333	3.72701e-05	0.000126549
4351197	LOC4351197	2.1387	0.11	0.29	0.12	0.46	1.1	0.76	0.773333	0.173333	0.00281159	0.00727424
4351199	LOC4351199	5.81509	7.43	9.77	7.64	471.48	487.07	469.07	475.873	8.28	0	0
4351201	LOC4351201	1.21572	1.45	1.31	1.15	2.95	3.32	2.97	3.08	1.30333	7.97936e-08	3.51942e-07
4351207	LOC4351207	2.36526	0.04	0.31	0.09	0.97	0.53	0.8	0.766667	0.146667	0.000373096	0.00111537
4351213	LOC4351213	1.9308	444.12	460.56	469.12	1822.61	1777.55	1779.17	1793.11	457.933	0	0
4351216	LOC4351216	2.28365	2.66	2.45	1.91	11.42	12	11.41	11.61	2.34	1.57181e-45	2.79552e-44
4351219	LOC4351219	1.12668	0.49	0.69	0.55	1.21	1.31	1.33	1.28333	0.576667	2.00718e-05	7.03006e-05
4351220	LOC4351220	1.02306	1.6	1.31	1.94	3.63	3.55	2.84	3.34	1.61667	6.16683e-06	2.28183e-05
4351259	LOC4351259	1.00539	9.34	8.88	8.98	18.34	17.82	19.51	18.5567	9.06667	9.9771e-16	7.20807e-15
4351260	LOC4351260	1.63212	9.63	10.49	9.77	30.84	31.26	32.16	31.42	9.96333	2.02247e-102	7.98033e-101
4351262	LOC4351262	1.03103	16.93	18.04	16.57	34.18	36.4	36.57	35.7167	17.18	8.08235e-70	2.14831e-68
4351298	LOC4351298	1.41556	2.31	3.35	2.93	8.68	6.96	7.81	7.81667	2.86333	2.44661e-06	9.43537e-06
4351318	LOC4351318	1.10818	171.95	178	182.22	407.27	386.84	378.43	390.847	177.39	8.0477e-154	5.10913e-152
4351328	LOC4351328	3.17815	0.1	0.05	0.21	0.9	1.05	1.44	1.13	0.12	4.60169e-06	1.72701e-05
4351370	LOC4351370	6.41856	0	0.16	0.16	9.19	8.67	9.57	9.14333	0.106667	4.88601e-34	6.6246e-33
4351410	LOC4351410	1.10221	3.64	4.15	3.57	8.06	8.48	8.24	8.26	3.78667	1.42375e-26	1.55055e-25
4351414	LOC4351414	1.74144	0.67	0.57	0.75	2.13	2.18	2.45	2.25333	0.663333	8.15444e-12	4.75047e-11
4351429	LOC4351429	1.05153	3.54	4.16	3.36	8.54	6.56	8.25	7.78333	3.68667	1.94634e-07	8.27527e-07
4351455	LOC4351455	3.2193	9.45	9.31	10.37	95.37	92.91	88.9	92.3933	9.71	7.7552e-186	6.15025e-184
4351482	LOC4351482	1.01959	4.65	4.93	4.21	9.3	10.14	8.85	9.43	4.59667	4.93855e-12	2.91635e-11
4351490	LOC4351490	1.41326	5.26	4.27	4.66	12.51	12.6	13.36	12.8233	4.73	7.79208e-34	1.05059e-32
4351501	LOC4351501	1.23712	2.34	2.36	2.47	5.71	5.79	5.66	5.72	2.39	2.06139e-60	4.83148e-59
4351553	LOC4351553	1.46719	2.52	1.42	2.17	6.51	6.11	4.33	5.65	2.03667	2.13457e-07	9.03431e-07
4351570	LOC4351570	1.29522	1.25	0.93	0.95	2.54	3.1	2.5	2.71333	1.04333	3.94521e-10	2.07314e-09
4351577	LOC4351577	1.3552	1.88	1.72	1.95	4.5	4.93	5.02	4.81667	1.85	2.20264e-14	1.48654e-13
4351624	LOC4351624	1.0511	9.9	9.42	8.91	20.84	20.06	18.59	19.83	9.41	2.22404e-35	3.13856e-34
4351628	LOC4351628	1.43724	4.01	5.3	6.25	15.61	12.19	15.19	14.33	5.18667	8.10791e-16	5.89285e-15
4351644	LOC4351644	1.94839	1.9	2.84	3.3	10.5	11.01	10.14	10.55	2.68	9.25072e-17	7.05856e-16
4351694	LOC4351694	1.03743	383.87	407.99	405.19	854.82	827.75	829.6	837.39	399.017	1.20949e-252	1.34198e-250
4351734	LOC4351734	2.08514	0.49	0.64	0.61	2.69	2.42	2.42	2.51	0.58	1.93254e-27	2.17617e-26
4351794	LOC4351794	2.01405	1.81	1.73	0.92	5.78	6.32	6.31	6.13667	1.48667	5.26621e-09	2.54758e-08
4351850	LOC4351850	1.13849	2.69	2.38	2.92	4.92	6.77	6.24	5.97667	2.66333	7.67151e-07	3.10298e-06
4351852	LOC4351852	7.07181	0.04	0	0	2.12	1.85	2.35	2.10667	0.0133333	5.68658e-09	2.74271e-08
4351915	LOC4351915	3.882	0	0	0.03	0.13	0.22	0.16	0.17	0.01	0.00773474	0.0183924
4351919	LOC4351919	3.16295	0.1	0.2	0.16	1.31	1.47	1.42	1.4	0.153333	9.52147e-17	7.24914e-16
4351940	LOC4351940	1.38803	0.26	0.23	0.26	0.76	0.72	0.53	0.67	0.25	0.00181287	0.00484259
4351945	LOC4351945	2.64055	7.37	8.14	7.88	50.1	49.07	49.15	49.44	7.79667	9.73607e-300	1.30108e-297
4351956	LOC4351956	1.34541	3.7	3.37	3.51	8.78	9.88	8.66	9.10667	3.52667	7.36817e-30	8.90216e-29
4351961	LOC4351961	1.33428	1.01	0.76	0.89	2.25	2.61	2.42	2.42667	0.886667	4.4398e-11	2.47899e-10
4351974	LOC4351974	1.23996	6.76	6.85	6.04	15.05	16.67	15.46	15.7267	6.55	6.76224e-51	1.3418e-49
4352016	LOC4352016	1.42592	1647.49	1712.3	1710.01	4620.45	4660.11	4612.32	4630.96	1689.93	0	0
4352104	LOC4352104	4.46716	0.15	0	0.08	1.39	1.77	2.02	1.72667	0.0766667	1.80613e-06	7.04623e-06
4352123	LOC4352123	3.78279	0.16	0.36	0.46	4.94	4.93	3.97	4.61333	0.326667	1.04543e-32	1.36465e-31
4352130	LOC4352130	1.11121	37.54	39.27	40.89	85.76	85.76	87.19	86.2367	39.2333	2.39748e-124	1.19076e-122
4352160	LOC4352160	6.93126	0	0	0	0.51	0.67	0.65	0.61	0	3.28001e-08	1.49579e-07
4352167	LOC4352167	2.85649	0.06	0.11	0.08	0.63	0.63	0.54	0.6	0.0833333	1.50961e-09	7.59293e-09
4352195	LOC4352195	1.99563	2.44	2.92	2.28	10.76	9.92	10.2	10.2933	2.54667	9.85494e-44	1.68341e-42
4352200	LOC4352200	2.44654	0.09	0.09	0	0.42	0.33	0.28	0.343333	0.06	0.014849	0.0332409
4352201	LOC4352201	1.38596	5.3	5.43	5.66	16.58	13.14	13.89	14.5367	5.46333	1.24952e-28	1.46644e-27
4352225	LOC4352225	1.51102	15.25	15.91	15.84	45.18	46.18	44.88	45.4133	15.6667	4.5663e-136	2.53907e-134
4352231	LOC4352231	3.58245	0	0.03	0	0.12	0.12	0.15	0.13	0.01	0.0173777	0.0382329
4352248	LOC4352248	3.54898	0.22	0.11	0.15	1.77	2.17	1.83	1.92333	0.16	3.02423e-21	2.74073e-20
4352268	LOC4352268	5.19195	0.55	0.66	0.47	18.58	22.79	21.07	20.8133	0.56	3.72262e-103	1.48585e-101
4352294	LOC4352294	1.41863	0.94	0.79	1.16	2.82	2.37	2.65	2.61333	0.963333	5.22922e-10	2.72537e-09
4352346	LOC4352346	1.45672	1086.93	1021.72	1074.56	3024.28	3028.78	3036.98	3030.01	1061.07	3.16569e-141	1.85404e-139
4352352	LOC4352352	1.35097	0.85	0.82	1.03	2.39	2.42	2.23	2.34667	0.9	4.99138e-08	2.2395e-07
4352425	LOC4352425	4.27418	0	0	0.11	1.26	0.34	0.81	0.803333	0.0366667	0.00257492	0.0067006
4352456	LOC4352456	2.06903	0.17	0.05	0.14	0.63	0.56	0.37	0.52	0.12	1.58232e-05	5.61768e-05
4352463	LOC4352463	1.58821	11.22	10.41	10.12	32.4	31.63	32.97	32.3333	10.5833	6.28228e-151	3.91639e-149
4352474	LOC4352474	1.73919	10.72	10.58	9.71	33.31	35.01	36.94	35.0867	10.3367	1.64527e-129	8.53988e-128
4352487	LOC4352487	1.35945	176.23	179.4	188.56	473.72	481.73	470.92	475.457	181.397	2.10543e-294	2.76772e-292
4352488	LOC4352488	2.37912	78.15	73.83	80.58	419.35	408.77	409.37	412.497	77.52	0	0
4352489	LOC4352489	1.35683	11.43	9.54	9.29	27.27	26.53	25.54	26.4467	10.0867	2.4146e-19	2.03854e-18
4352491	LOC4352491	2.20234	416.94	438.36	427.36	2039.39	1989.92	1997.66	2008.99	427.553	0	0
4352495	LOC4352495	2.99602	18.01	18.29	16.96	142.93	143.77	145.62	144.107	17.7533	0	0
4352496	LOC4352496	6.76852	0.64	0.75	0.73	77.33	75.13	83.03	78.4967	0.706667	0	0
4352524	LOC4352524	1.54	9.65	9.13	8.31	26.96	26.24	26.91	26.7033	9.03	1.07203e-89	3.62661e-88
4352545	LOC4352545	2.11152	0.04	0.1	0.08	0.31	0.39	0.2	0.3	0.0733333	0.000949294	0.00265912
4352553	LOC4352553	1.00995	49.62	51.52	53.53	106.57	104.1	106.31	105.66	51.5567	2.55646e-118	1.18915e-116
4352580	LOC4352580	2.08504	9	11.05	11.18	43.17	46.35	46.24	45.2533	10.41	5.41382e-43	9.06852e-42
4352613	LOC4352613	1.17276	0.83	0.98	0.69	2	2.05	1.69	1.91333	0.833333	1.00736e-05	3.65307e-05
4352653	LOC4352653	1.14876	1.39	1.26	1.18	2.93	3.19	2.51	2.87667	1.27667	1.32581e-05	4.7495e-05
4352688	LOC4352688	1.37868	0.87	1.15	0.8	2.13	2.83	2.51	2.49	0.94	0.000992641	0.00277188
4352755	LOC4352755	1.89284	0.32	0.2	0.27	1.01	0.91	1.04	0.986667	0.263333	8.39184e-07	3.37965e-06
4352786	LOC4352786	5.12589	0.07	0.02	0	0.98	1.08	1.33	1.13	0.03	5.31992e-11	2.95133e-10
4352788	LOC4352788	1.25423	4.89	4.88	4.57	11.06	11.05	12.7	11.6033	4.78	6.15451e-34	8.3258e-33
4352790	LOC4352790	1.62772	5.75	5.98	5.44	17.05	18.45	18.36	17.9533	5.72333	1.64743e-81	5.06327e-80
4352800	LOC4352800	2.0597	0.23	0.23	0.33	1.08	1.18	1.06	1.10667	0.263333	2.10989e-09	1.049e-08
4352802	LOC4352802	1.12469	3.57	3.88	5.23	9.47	9.69	8.98	9.38	4.22667	1.73793e-14	1.17718e-13
4352812	LOC4352812	1.516	2.83	2.92	2.93	8.68	8.01	8.58	8.42333	2.89333	5.08079e-30	6.15703e-29
4352821	LOC4352821	1.36969	0.07	0.2	0.11	0.33	0.33	0.33	0.33	0.126667	0.00642471	0.0155308
4352852	LOC4352852	3.7862	209.42	205.63	236.62	3085.78	3026.99	3082.69	3065.15	217.223	0	0
4352853	LOC4352853	6.2013	0	0	0	1.75	1.74	1.64	1.71	0	1.85457e-06	7.22471e-06
4352855	LOC4352855	2.33133	5.48	5.48	4.88	26.9	26.98	27.59	27.1567	5.28	9.76164e-48	1.81208e-46
4352856	LOC4352856	4.07369	0.21	0.21	0.11	2.99	3.4	2.7	3.03	0.176667	4.40024e-08	1.98532e-07
4352858	LOC4352858	3.04753	0.55	0.72	0.56	5.39	4.89	5.2	5.16	0.61	2.0892e-15	1.48323e-14
4352881	LOC4352881	1.52527	9.27	9.89	8.7	25.93	26.17	30.02	27.3733	9.28667	1.5082e-21	1.38026e-20
4352891	LOC4352891	1.36981	6	5.95	6.11	16.28	15.75	15.4	15.81	6.02	4.1773e-54	8.7785e-53
4352902	LOC4352902	2.30784	0.22	0.07	0.15	0.75	0.83	0.68	0.753333	0.146667	2.02222e-06	7.85128e-06
4352917	LOC4352917	4.39002	0.05	0.19	0.05	2.24	1.94	2.01	2.06333	0.0966667	3.96515e-11	2.22063e-10
4352918	LOC4352918	1.27097	5.42	5.21	4.26	12.03	12.05	12.45	12.1767	4.96333	8.48622e-35	1.17227e-33
4352920	LOC4352920	1.33128	8.74	8.41	8.67	21.58	22.22	22.37	22.0567	8.60667	1.06097e-40	1.68722e-39
9266029	LOC9266029	1.64501	0.26	0.22	0.23	0.79	0.9	0.53	0.74	0.236667	0.00169398	0.00455116
9266030	LOC9266030	1.58237	8.56	8.04	8.2	25.41	24.84	26.21	25.4867	8.26667	1.95186e-144	1.16285e-142
9266081	LOC9266081	3.68604	0.03	0.02	0.06	0.43	0.43	0.26	0.373333	0.0366667	2.12432e-07	8.9988e-07
9266092	LOC9266092	1.10279	0.71	0.7	0.88	1.95	1.48	1.57	1.66667	0.763333	0.000202495	0.000627621
9266122	LOC9266122	4.13193	1.58	2.05	1.06	30.36	30.47	30.49	30.44	1.56333	3.13275e-170	2.27552e-168
9266163	LOC9266163	6.81498	0.11	0.11	0.13	12.35	13.57	12.86	12.9267	0.116667	1.75285e-75	5.05339e-74
9266204	LOC9266204	1.077	55.45	55.51	52.75	121.8	113.06	110.03	114.963	54.57	1.98675e-119	9.34933e-118
9266264	LOC9266264	1.29362	6.16	7.67	8.94	18.21	19.95	18.71	18.9567	7.59	2.19274e-20	1.92236e-19
9266295	LOC9266295	1.16511	5.65	6	5.74	11.8	11.97	15.98	13.25	5.79667	1.29865e-16	9.79776e-16
9266352	LOC9266352	1.03922	4.38	4.05	3.94	8.54	9.33	8.11	8.66	4.12333	5.47871e-06	2.03625e-05
9266369	LOC9266369	2.38385	1.93	1.53	1.64	9.52	9.29	8.34	9.05	1.7	1.19483e-31	1.50759e-30
9266457	LOC9266457	1.02539	2.1	1.61	1.8	3.51	3.76	4.07	3.78	1.83667	1.57046e-08	7.34744e-08
9266505	LOC9266505	1.78451	0.39	0.63	0.95	2.46	2.29	2.16	2.30333	0.656667	6.47921e-05	0.000213834
9266540	LOC9266540	1.4302	4.19	5.25	5.05	12.63	14.26	12.97	13.2867	4.83	2.20188e-13	1.40303e-12
9266620	LOC9266620	1.46677	121.42	114.7	126.47	344.06	343.43	338.74	342.077	120.863	1.19535e-195	9.90172e-194
9266651	LOC9266651	1.92305	7.84	8.42	6.9	29.22	31	29.6	29.94	7.72	5.0442e-114	2.23051e-112
9266655	LOC9266655	1.11156	0.9	1.04	1.05	1.69	2.55	2.35	2.19667	0.996667	0.000345564	0.00103721
9266660	LOC9266660	9.37583	0.02	0	0	5.28	5.09	5.56	5.31	0.00666667	2.58344e-15	1.82768e-14
9266669	LOC9266669	1.72352	0.09	0.04	0.04	0.11	0.18	0.25	0.18	0.0566667	0.023349	0.049944
9266717	LOC9266717	1.59371	0.13	0.17	0.15	0.6	0.34	0.43	0.456667	0.15	0.00156098	0.00421582
9266772	LOC9266772	2.44549	0.88	0.59	0.72	3.38	4.29	4.45	4.04	0.73	1.21436e-26	1.32789e-25
9266773	LOC9266773	1.61081	0.4	0.32	0.24	1.22	0.97	0.82	1.00333	0.32	0.0139507	0.0314218
9266826	LOC9266826	1.76726	4.99	4.59	4.91	16.99	15.66	17.59	16.7467	4.83	2.59934e-33	3.44697e-32
9266830	LOC9266830	1.29861	16.68	17.14	17.84	42.82	44.24	42.29	43.1167	17.22	1.46588e-71	3.99287e-70
9266867	LOC9266867	1.304	2.19	1.99	2.12	5.17	4.95	5.73	5.28333	2.1	5.1364e-11	2.85345e-10
9266868	LOC9266868	2.12233	17.24	17.79	17.78	80.5	75.87	77.64	78.0033	17.6033	2.71946e-257	3.07376e-255
9266952	LOC9266952	2.50002	0.6	0.51	0.51	2.99	3.23	3.18	3.13333	0.54	4.15088e-40	6.51535e-39
9266983	LOC9266983	1.9119	0.06	0.13	0.13	0.36	0.39	0.49	0.413333	0.106667	0.00517991	0.0127575
9266987	LOC9266987	1.1638	0.57	0.6	0.42	1.8	1	1.57	1.45667	0.53	4.45938e-05	0.000150144
9267072	LOC9267072	1.69413	5.24	5.06	5.4	16.52	18.49	16.85	17.2867	5.23333	1.04521e-24	1.0708e-23
9267083	LOC9267083	1.20755	21.74	27.72	28.84	62.23	61.98	60.29	61.5	26.1	4.82256e-40	7.55983e-39
9267088	LOC9267088	6.53029	0.17	0.35	0.53	36.07	31.2	31.45	32.9067	0.35	7.35934e-52	1.48711e-50
9267138	LOC9267138	1.79381	0.17	0.12	0.12	0.45	0.63	0.33	0.47	0.136667	0.000220402	0.000679676
9267198	LOC9267198	1.43818	0.18	0.21	0.28	0.53	0.71	0.61	0.616667	0.223333	0.00728538	0.0174095
9267221	LOC9267221	2.08083	0.05	0.11	0.13	0.43	0.29	0.54	0.42	0.0966667	0.00124003	0.00340839
9267241	LOC9267241	2.11609	0.12	0.09	0.03	0.32	0.36	0.35	0.343333	0.08	0.00436932	0.0109111
9267256	LOC9267256	4.00863	0.08	0.04	0.04	0.5	0.99	1	0.83	0.0533333	2.2505e-06	8.70545e-06
9267286	LOC9267286	1.03457	37.38	48.49	69.7	121.08	119.68	107.08	115.947	51.8567	6.31953e-05	0.000208849
9267363	LOC9267363	3.21417	0.13	0.06	0.32	1.34	1.67	1.81	1.60667	0.17	6.28099e-07	2.55636e-06
9267378	LOC9267378	1.26666	0.15	0.3	0.15	0.55	0.48	0.41	0.48	0.2	0.00633499	0.0153369
9267389	LOC9267389	4.79623	0.25	0.36	0.56	10.05	11.84	10.89	10.9267	0.39	3.00453e-102	1.18361e-100
9267441	LOC9267441	1.42127	0.06	0.05	0.1	0.3	0.14	0.15	0.196667	0.07	0.0156894	0.0349219
9267458	LOC9267458	1.3159	9.75	11.04	10.15	26.13	27.05	25.35	26.1767	10.3133	4.66295e-30	5.65351e-29
9267512	LOC9267512	1.80002	14.04	13.27	13.73	45.73	50.57	49.33	48.5433	13.68	9.36724e-131	4.97967e-129
9267535	LOC9267535	7.87628	0	0	0.03	2.53	2.61	2.11	2.41667	0.01	5.09567e-11	2.83147e-10
9267565	LOC9267565	1.46927	0.55	0.72	0.6	1.63	1.71	1.94	1.76	0.623333	2.73698e-05	9.42915e-05
9267570	LOC9267570	3.41917	0.14	0.05	0.05	1.03	0.68	0.85	0.853333	0.08	1.72203e-05	6.08421e-05
9267606	LOC9267606	2.75334	0.13	0.25	0.11	1.15	1.12	1.02	1.09667	0.163333	3.28675e-15	2.31508e-14
9267611	LOC9267611	3.57052	0.04	0	0.03	0.25	0.26	0.17	0.226667	0.0233333	0.0037237	0.00941355
9267616	LOC9267616	5.23624	0	0	0	0.15	0.15	0.33	0.21	0	0.000235078	0.000722225
9267638	LOC9267638	1.82926	0.38	0.42	0.27	1.18	1.79	1.03	1.33333	0.356667	9.69578e-08	4.24243e-07
9267649	LOC9267649	9.66396	0	0	0	6.4	5.51	7.3	6.40333	0	4.85922e-16	3.56923e-15
9267703	LOC9267703	1.48459	2.01	1.71	2.12	5.87	6.37	5.56	5.93333	1.94667	3.68119e-19	3.0874e-18
9267730	LOC9267730	3.12528	0.46	0.37	0.65	5.26	3.36	4.65	4.42333	0.493333	1.68e-11	9.59978e-11
9267745	LOC9267745	3.00224	0.07	0.1	0.09	0.91	0.64	0.73	0.76	0.0866667	9.05313e-08	3.97346e-07
9267751	LOC9267751	1.15157	3.53	4.23	4.23	8.5	9.36	9.32	9.06	3.99667	1.27338e-08	5.99231e-08
9267767	LOC9267767	1.38926	3.48	3.27	3.26	7.61	9.03	9.44	8.69333	3.33667	3.97024e-53	8.22192e-52
9267854	LOC9267854	2.07279	1.85	2.67	2.24	10.07	8.73	10.21	9.67	2.25333	8.4158e-24	8.35638e-23
9267868	LOC9267868	1.64526	1.7	1.87	1.47	4.83	5.07	6.26	5.38667	1.68	7.50131e-06	2.7558e-05
9268005	LOC9268005	4.84365	0	0	0	1.07	0.76	0.62	0.816667	0	0.00106266	0.00295275
9268059	LOC9268059	1.15809	1.44	1.35	1.36	3.53	3.04	3	3.19	1.38333	6.86975e-09	3.29301e-08
9268104	LOC9268104	1.53323	0.2	0.19	0.22	0.66	0.42	0.46	0.513333	0.203333	0.0160905	0.0357095
9268112	LOC9268112	2.48207	1.66	1.69	1.88	9.39	10.03	10.15	9.85667	1.74333	7.12467e-127	3.59774e-125
9268134	LOC9268134	2.04426	0.07	0.04	0.11	0.18	0.44	0.3	0.306667	0.0733333	0.0196801	0.0427424
9268190	LOC9268190	2.03029	0.14	0.09	0.14	0.33	0.7	0.52	0.516667	0.123333	0.00737709	0.0176078
9268269	LOC9268269	2.05579	0.37	0.32	0.64	1.91	2.12	1.55	1.86	0.443333	1.74675e-06	6.82337e-06
9268282	LOC9268282	1.48579	0.8	1.08	0.39	1.64	3.48	1.68	2.26667	0.756667	0.00398815	0.0100224
9268297	LOC9268297	2.92557	0.13	0.07	0	0.4	0.47	0.67	0.513333	0.0666667	0.00712771	0.0170681
9268304	LOC9268304	1.28496	6.4	6.49	5.4	15.59	14.24	16	15.2767	6.09667	1.27572e-39	1.98183e-38
9268308	LOC9268308	1.55701	5.65	5.61	5.74	16.15	17.42	17.24	16.9367	5.66667	9.45721e-33	1.23649e-31
9268312	LOC9268312	1.53658	0.32	0.33	0.26	0.72	0.66	1.33	0.903333	0.303333	0.0139218	0.0313715
9268371	LOC9268371	1.88537	187.09	195	208.92	739.74	739.72	749.7	743.053	197.003	0	0
9268395	LOC9268395	3.18055	0.35	0.44	0.35	3.35	2.98	4.18	3.50333	0.38	3.2608e-10	1.72285e-09
9268427	LOC9268427	3.57187	0	0.07	0	0.24	0.38	0.21	0.276667	0.0233333	0.00407406	0.0102234
9268465	LOC9268465	1.41562	0.16	0.21	0.26	0.6	0.64	0.48	0.573333	0.21	0.000339408	0.00101983
9268564	LOC9268564	1.56483	0.64	0.57	0.67	1.72	1.75	2.19	1.88667	0.626667	1.96328e-09	9.80141e-09
9268565	LOC9268565	1.51094	4.28	5.48	4.44	13.54	13.93	13.69	13.72	4.73333	1.48494e-38	2.24627e-37
9268566	LOC9268566	1.32841	0.8	1.13	0.71	1.99	2.36	2.44	2.26333	0.88	4.80307e-07	1.97445e-06
9268571	LOC9268571	1.13994	0.23	0.39	0.3	0.76	0.69	0.6	0.683333	0.306667	0.00364565	0.00922781
9268586	LOC9268586	1.64897	0.3	0.3	0.3	1.14	0.83	0.92	0.963333	0.3	0.0108973	0.0251993
9268592	LOC9268592	2.54416	0.28	0.13	0.16	1.04	1.14	1.18	1.12	0.19	4.96388e-08	2.2284e-07
9268594	LOC9268594	1.47016	0.04	0.07	0.16	0.23	0.31	0.22	0.253333	0.09	0.0176087	0.0386882
9268628	LOC9268628	1.01024	54.56	56.84	57.29	112.2	116.35	116.96	115.17	56.23	4.4727e-169	3.19132e-167
9268653	LOC9268653	3.44628	0.03	0.07	0	0.34	0.6	0.17	0.37	0.0333333	0.00101086	0.00281853
9268705	LOC9268705	1.85567	0.36	0.48	0.35	1.53	1.3	1.49	1.44	0.396667	1.28108e-13	8.29081e-13
9268711	LOC9268711	2.08143	0.07	0.12	0.07	0.44	0.39	0.28	0.37	0.0866667	0.00110936	0.00307298
9268718	LOC9268718	2.69806	0.08	0.03	0.13	0.37	0.61	0.59	0.523333	0.08	3.71761e-05	0.000126259
9268724	LOC9268724	2.16134	0.79	0.75	0.94	4.18	3.17	3.78	3.71	0.826667	2.63868e-32	3.40578e-31
9268726	LOC9268726	2.05183	2.48	2.82	2.38	10.76	10.78	10.86	10.8	2.56	2.96819e-43	5.01358e-42
9268734	LOC9268734	1.25354	5.45	4.83	4.68	12	12.91	11.33	12.08	4.98667	3.813e-45	6.73694e-44
9268755	LOC9268755	1.01422	1.21	0.91	0.96	1.97	2.42	1.85	2.08	1.02667	8.80397e-06	3.20805e-05
9268807	LOC9268807	6.62519	0	0	0	0.76	0.91	1.12	0.93	0	1.92982e-07	8.21082e-07
9268817	LOC9268817	5.30317	0	0	0	1.29	1.12	1.14	1.18333	0	0.000150635	0.000475413
9268868	LOC9268868	2.4606	2.43	2.22	2.19	13.76	11.67	12.71	12.7133	2.28	3.638e-77	1.06662e-75
9268937	LOC9268937	1.76601	1.93	1.69	1.69	6.19	6.27	6.25	6.23667	1.77	1.31834e-55	2.85478e-54
9268939	LOC9268939	3.2796	0.05	0.08	0	0.55	0.41	0.39	0.45	0.0433333	5.12426e-05	0.000171409
9268956	LOC9268956	2.71365	3.34	3.71	3.99	26.18	23.83	23.71	24.5733	3.68	5.38252e-105	2.18444e-103
9268959	LOC9268959	1.25564	0.56	0.45	0.77	1.12	1.51	1.7	1.44333	0.593333	0.000308799	0.000934238
9268965	LOC9268965	1.46361	0.17	0.1	0.2	0.39	0.36	0.59	0.446667	0.156667	0.00120714	0.00332203
9269030	LOC9269030	5.28097	0.03	0.1	0	1.57	2.02	1.79	1.79333	0.0433333	9.3882e-12	5.44606e-11
9269036	LOC9269036	1.73319	0.57	0.46	0.58	1.86	1.16	2.47	1.83	0.536667	0.00413832	0.010376
9269049	LOC9269049	1.04162	11.61	11.72	11.42	23.59	23.02	22.88	23.1633	11.5833	9.82493e-59	2.24405e-57
9269077	LOC9269077	3.8502	5.28	5.71	5.56	80.46	80.28	82.59	81.11	5.51667	0	0
9269085	LOC9269085	4.75368	0.33	0.51	0.53	11.62	13.03	12.74	12.4633	0.456667	1.75483e-144	1.04805e-142
9269121	LOC9269121	1.01413	173.62	176.91	177.12	365.26	359.08	359.69	361.343	175.883	0	0
9269133	LOC9269133	1.09364	3.24	2.93	2.94	6.12	6.09	7.88	6.69667	3.03667	5.90959e-05	0.000195944
9269173	LOC9269173	1.59534	7.81	7.03	7.67	24.88	23.26	27.78	25.3067	7.50333	1.06772e-60	2.51225e-59
9269187	LOC9269187	1.77112	0.03	0.2	0.07	0.33	0.27	0.43	0.343333	0.1	0.019376	0.042188
9269190	LOC9269190	1.08937	22.5	23.07	23.13	49.42	49.4	49.67	49.4967	22.9	1.15801e-190	9.43095e-189
9269211	LOC9269211	2.01561	0.27	0.22	0.31	1.09	1.01	1.01	1.03667	0.266667	5.09289e-11	2.83058e-10
9269280	LOC9269280	2.38265	3.36	2.74	3.32	16	17.17	16	16.39	3.14	5.79115e-84	1.84311e-82
9269310	LOC9269310	2.13541	0.21	0.26	0.37	1.21	1.41	1.11	1.24333	0.28	4.47794e-05	0.000150706
9269355	LOC9269355	4.98579	0.03	0	0.06	0.75	0.75	1.17	0.89	0.03	4.41457e-08	1.99141e-07
9269371	LOC9269371	1.37452	0.69	0.96	0.69	2.46	1.97	1.74	2.05667	0.78	3.07321e-06	1.17247e-05
9269449	LOC9269449	1.07604	2.38	2.69	2.64	5.82	5.51	5.21	5.51333	2.57	6.40278e-07	2.60505e-06
9269474	LOC9269474	1.26573	0.14	0.33	0.37	0.7	0.62	0.72	0.68	0.28	0.0056548	0.013844
9269507	LOC9269507	2.58059	3.21	4.14	3.59	23.21	21.9	21.51	22.2067	3.64667	1.27836e-92	4.55389e-91
9269547	LOC9269547	1.05021	5.69	7	5.96	13.03	11.74	14.29	13.02	6.21667	1.14319e-20	1.01139e-19
9269562	LOC9269562	1.45499	13.95	14.95	14.46	39.46	41.83	39.8	40.3633	14.4533	1.34941e-66	3.43937e-65
9269569	LOC9269569	2.63371	0.76	1.17	0.81	5.26	5.75	6.52	5.84333	0.913333	2.13932e-26	2.3194e-25
9269577	LOC9269577	1.37786	2.33	2.03	2.14	4.76	6.11	6.32	5.73	2.16667	2.16034e-10	1.15479e-09
9269592	LOC9269592	1.8339	0.16	0.32	0.32	0.64	1.44	1.01	1.03	0.266667	0.00954745	0.0223383
9269597	LOC9269597	1.67972	4.42	5.49	5.34	16.34	16.89	16.48	16.57	5.08333	1.92588e-51	3.85942e-50
9269603	LOC9269603	2.97409	0.09	0.07	0.06	0.77	0.41	0.58	0.586667	0.0733333	1.66268e-09	8.33684e-09
9269614	LOC9269614	3.10735	22.08	21.71	21.05	194.18	181.23	194.98	190.13	21.6133	0	0
9269670	LOC9269670	1.41263	11.11	11.75	11.27	31.24	32.2	28.94	30.7933	11.3767	7.41725e-86	2.40494e-84
9269735	LOC9269735	1.69943	0.3	0.55	0.24	0.98	1.22	1.42	1.20667	0.363333	0.0014733	0.00399866
9269768	LOC9269768	1.73763	2.39	3.8	1.98	9.63	9.45	8.67	9.25	2.72333	5.78399e-15	4.02483e-14
9269789	LOC9269789	1.41249	2.2	1.83	2.69	6.17	5.53	6.5	6.06667	2.24	4.86757e-15	3.39985e-14
9269799	LOC9269799	1.77655	0.15	0.15	0.17	0.54	0.45	0.66	0.55	0.156667	1.31927e-06	5.21073e-06
9269845	LOC9269845	1.07065	1.4	1.2	1.4	2.76	2.63	3.08	2.82333	1.33333	1.7033e-06	6.65797e-06
9269892	LOC9269892	2.31427	0.31	0.39	0.44	2.3	1.88	1.6	1.92667	0.38	1.75765e-13	1.1277e-12
9269943	LOC9269943	1.2651	0.25	0.56	0.94	1.57	1.31	1.39	1.42333	0.583333	0.00759287	0.0180764
9269958	LOC9269958	1.34209	15.28	15.46	15.05	38.24	37.23	42.64	39.37	15.2633	1.16327e-79	3.47801e-78
9269989	LOC9269989	1.27909	0.38	0.25	0.21	0.89	0.72	0.47	0.693333	0.28	0.0194752	0.0423736
9270007	LOC9270007	1.1077	1.28	0.91	0.87	2.32	2.12	2.26	2.23333	1.02	0.000133925	0.000424891
9270026	LOC9270026	1.70387	2.1	1.88	1.99	7.47	5.85	6.49	6.60333	1.99	4.00866e-24	4.02999e-23
9270027	LOC9270027	1.14147	3.06	3.02	3.23	6.6	7.17	7.18	6.98333	3.10333	2.02894e-08	9.39792e-08
9270031	LOC9270031	3.30825	0	0.1	0.05	0.29	0.54	0.64	0.49	0.05	0.00154871	0.00418643
9270033	LOC9270033	1.09638	0.17	0.22	0.22	0.36	0.54	0.52	0.473333	0.203333	0.00342286	0.0087168
9270091	LOC9270091	2.37919	19.26	19.22	19.67	104.29	101.48	101.59	102.453	19.3833	0	0
9270102	LOC9270102	1.25698	0.43	0.27	0.43	1.17	0.66	0.9	0.91	0.376667	0.00600842	0.0146224
9270182	LOC9270182	2.29657	0.36	0.37	0.34	1.82	1.56	1.9	1.76	0.356667	7.371e-29	8.68859e-28
9270214	LOC9270214	1.04519	3.6	3.88	3.66	7.66	7.81	7.95	7.80667	3.71333	1.23807e-12	7.57177e-12
9270236	LOC9270236	5.16569	0	0	0	1.01	0.86	1.02	0.963333	0	0.000274537	0.000834969
9270259	LOC9270259	1.26855	5.57	4.93	3.84	10.17	11.07	13.8	11.68	4.78	1.04248e-12	6.41781e-12
9270344	LOC9270344	4.84387	0	0	0	0.07	0.33	0.18	0.193333	0	0.00130024	0.00356214
9270355	LOC9270355	1.49646	1.32	1.63	1.07	3.27	3.98	4.28	3.84333	1.34	2.01733e-08	9.34952e-08
9270374	LOC9270374	3.29183	5.26	4.78	6.21	54.03	53.72	54.18	53.9767	5.41667	0	0
9270378	LOC9270378	3.39116	0.94	0.85	0.54	8.78	8.4	7.9	8.36	0.776667	1.05218e-76	3.07739e-75
9270430	LOC9270430	1.00274	6.78	6.63	9.39	15.68	15.02	15.88	15.5267	7.6	9.40592e-12	5.45458e-11
9270444	LOC9270444	1.18454	1.5	1.55	1.73	3.58	3.53	3.94	3.68333	1.59333	2.96387e-15	2.09131e-14
9270461	LOC9270461	1.39775	0.86	0.59	0.8	2.09	1.95	1.89	1.97667	0.75	3.76758e-10	1.98196e-09
9270463	LOC9270463	4.79312	0	0.09	0.17	2.39	1.96	2.98	2.44333	0.0866667	2.10973e-13	1.34644e-12
9270471	LOC9270471	1.11273	22.99	23.89	24.62	54.87	52.7	55.35	54.3067	23.8333	4.25796e-97	1.59183e-95
9270547	LOC9270547	5.74115	0.43	0	0	7.93	5.6	11.08	8.20333	0.143333	1.1296e-07	4.90889e-07
9270552	LOC9270552	1.54911	0.08	0.58	0.16	0.67	1.1	0.67	0.813333	0.273333	0.00564843	0.0138298
9270560	LOC9270560	1.25632	34.51	30.48	30.31	95.13	68.94	68.22	77.43	31.7667	8.8292e-13	5.45633e-12
9270620	LOC9270620	2.53066	1.07	2.06	1.19	8.17	8.88	8.34	8.46333	1.44	7.1713e-30	8.66863e-29
9270671	LOC9270671	1.34879	0.48	0.43	0.41	0.95	1.09	1.4	1.14667	0.44	3.7938e-09	1.85533e-08
9270742	LOC9270742	5.23618	0	0	0	0.22	0.3	0.39	0.303333	0	0.000213561	0.000659972
9270758	LOC9270758	2.29249	2.6	2.87	3.18	14.32	14.57	14.09	14.3267	2.88333	4.63183e-87	1.52844e-85
9270804	LOC9270804	2.5883	0.08	0.12	0.08	0.47	0.65	0.55	0.556667	0.0933333	8.15123e-07	3.28658e-06
9270913	LOC9270913	2.66318	0.07	0	0.12	0.43	0.33	0.45	0.403333	0.0633333	0.0022956	0.00603151
9271002	LOC9271002	2.50313	0.75	1.32	0.89	5.08	6.01	6.01	5.7	0.986667	1.45182e-17	1.14461e-16
9271074	LOC9271074	2.10171	0.47	0.67	0.5	2.12	2.69	2.33	2.38	0.546667	1.4978e-15	1.07186e-14
9271075	LOC9271075	3.33512	0.11	0.13	0.05	0.98	0.97	1.02	0.99	0.0966667	8.24002e-14	5.38093e-13
9271088	LOC9271088	2.13507	3.23	3.2	4.52	16.15	16.65	16.74	16.5133	3.65	7.1076e-64	1.74892e-62
9271092	LOC9271092	2.48154	8.25	8.97	7.75	44.01	49.55	49.01	47.5233	8.32333	8.41547e-76	2.43194e-74
9271135	LOC9271135	4.63685	0.03	0	0	0.24	0.24	0.24	0.24	0.01	0.000601712	0.00174427
9271144	LOC9271144	1.62976	0.11	0.26	0.21	0.53	0.8	0.67	0.666667	0.193333	5.14604e-05	0.000172018
9271258	LOC9271258	2.53568	0.53	0	0.4	2.16	1.75	1.64	1.85	0.31	0.000805423	0.00228576
9271371	LOC9271371	1.08392	21.25	21.33	19.39	44.9	46.06	43.05	44.67	20.6567	1.06014e-33	1.42301e-32
9271392	LOC9271392	2.15133	2.47	2.81	2.28	11.11	11.75	11.21	11.3567	2.52	3.00768e-90	1.03338e-88
9271430	LOC9271430	1.83143	0.86	0.47	0.56	2.05	2.74	2.03	2.27333	0.63	6.94293e-10	3.59144e-09
9271498	LOC9271498	2.79414	6.71	6.05	5.83	40.33	45.3	45.82	43.8167	6.19667	8.46191e-138	4.81592e-136
9271552	LOC9271552	1.13732	0.67	0.94	0.63	2.01	1.76	1.62	1.79667	0.746667	5.75942e-05	0.000191279
9271595	LOC9271595	1.03847	0.87	0.92	0.4	1.87	1.14	1.54	1.51667	0.73	0.00395652	0.0099491
9271617	LOC9271617	3.12156	40	40.32	37.12	339.23	351.31	349.71	346.75	39.1467	0	0
9271655	LOC9271655	1.26556	19.1	17.69	19.46	45.72	46.28	45.9	45.9667	18.75	3.49444e-49	6.71354e-48
9271663	LOC9271663	3.35968	3.98	3.13	3.84	37.96	36.3	39.7	37.9867	3.65	6.40788e-173	4.68259e-171
9271679	LOC9271679	3.30635	0	0	0.07	0.27	0.24	0.22	0.243333	0.0233333	0.00156647	0.00422971
9271788	LOC9271788	1.75921	0.74	0.78	0.74	3.18	2.81	1.79	2.59333	0.753333	2.48522e-08	1.14239e-07
9271851	LOC9271851	2.11594	5.97	6.74	6.78	27.19	28.95	30.37	28.8367	6.49667	1.04879e-102	4.15189e-101
9271876	LOC9271876	2.35514	0.08	0.08	0.08	0.59	0.3	0.29	0.393333	0.08	8.891e-05	0.000288394
9271893	LOC9271893	2.77977	0.07	0.13	0.14	0.81	0.95	0.62	0.793333	0.113333	4.87553e-15	3.40442e-14
9271930	LOC9271930	3.21877	0.16	0	0.04	0.79	0.55	0.51	0.616667	0.0666667	9.129e-05	0.000295678
9271949	LOC9271949	5.62987	0.04	0.04	0.04	2.47	2.11	2.04	2.20667	0.04	1.62518e-10	8.75108e-10
9271951	LOC9271951	5.30048	0.2	0.16	0.16	7.51	6.86	6.49	6.95333	0.173333	2.41961e-75	6.95077e-74
9272091	LOC9272091	2.19108	2.13	1.58	1.64	7.56	8.16	9.22	8.31333	1.78333	5.36887e-24	5.36843e-23
9272115	LOC9272115	1.31503	6.16	4.91	5.58	13.11	13.47	15.57	14.05	5.55	1.24518e-29	1.49843e-28
9272160	LOC9272160	1.84265	2.17	1.44	1.87	7.09	6.38	6.5	6.65667	1.82667	1.74704e-24	1.77478e-23
9272164	LOC9272164	2.79326	0.07	0.07	0.07	0.71	0.46	0.33	0.5	0.07	0.000389545	0.00116096
9272186	LOC9272186	2.13993	8.63	7.99	8.42	38.72	36.69	37.76	37.7233	8.34667	7.89727e-41	1.26085e-39
9272202	LOC9272202	1.07054	2.37	2.14	2.86	4.87	5.51	5.36	5.24667	2.45667	1.99136e-12	1.20177e-11
9272212	LOC9272212	4.03103	0.88	0.86	0.92	14.7	15.24	14.07	14.67	0.886667	4.75111e-178	3.55789e-176
9272221	LOC9272221	4.01362	0	0	0	0.23	0.3	0.15	0.226667	0	0.0168718	0.0372281
9272222	LOC9272222	1.36006	36.18	35.89	37.09	96.86	92.71	95.45	95.0067	36.3867	1.25584e-217	1.16384e-215
9272227	LOC9272227	2.87629	3.34	3	3.53	24.82	24.87	25.76	25.15	3.29	0	0
9272230	LOC9272230	1.77906	0.12	0.88	0.88	1.88	3.25	1.4	2.17667	0.626667	0.0036094	0.00914179
9272261	LOC9272261	1.05219	0.76	0.65	0.81	1.6	1.49	1.58	1.55667	0.74	9.714e-05	0.000313827
9272288	LOC9272288	1.09806	0.2	0.22	0.2	0.44	0.33	0.58	0.45	0.206667	0.015082	0.033722
9272303	LOC9272303	1.34896	0.33	0.11	0.14	0.41	0.55	0.52	0.493333	0.193333	0.0115535	0.0265492
9272317	LOC9272317	3.96946	0	0.03	0	0.14	0.16	0.17	0.156667	0.01	0.0058272	0.0142271
9272323	LOC9272323	3.68924	0	0	0.04	0.27	0.09	0.19	0.183333	0.0133333	0.0142875	0.0321117
9272383	LOC9272383	2.69866	0.2	0.1	0.15	1.21	0.75	1.01	0.99	0.15	3.00739e-05	0.000103079
9272400	LOC9272400	1.55348	2.29	1.83	1.93	6.23	5.93	5.86	6.00667	2.01667	2.78867e-38	4.1948e-37
9272427	LOC9272427	1.02914	0.41	0.22	0.28	0.75	0.5	0.64	0.63	0.303333	0.0205613	0.0445124
9272502	LOC9272502	2.0031	0.22	0.32	0.5	1.29	1.55	1.42	1.42	0.346667	1.80567e-12	1.09298e-11
9272507	LOC9272507	3.33852	1.01	1.43	1.19	11.97	12.8	12.54	12.4367	1.21	7.8332e-162	5.32218e-160
9272540	LOC9272540	2.21203	0.16	0.25	0.23	1.05	1.19	0.82	1.02	0.213333	2.34979e-08	1.08157e-07
9272566	LOC9272566	1.00207	0.52	0.37	0.4	0.84	0.84	0.96	0.88	0.43	0.0075049	0.0178828
9272686	LOC9272686	1.05047	15.02	13.84	14.8	30.63	30.71	30.71	30.6833	14.5533	4.69599e-43	7.88249e-42
9272722	LOC9272722	4.50322	0.27	0.5	0.34	8.4	8.89	8.28	8.52333	0.37	1.65694e-67	4.26815e-66

## Sheet: Down-regulate DEGs
Table S1 Down-regulate DEGs
Gene ID	Gene Symbol	log2 (hlm1 / WT)	WTA FPKM	WTB FPKM	WTC FPKM	hlm1A FPKM	hlm1B FPKM	hlm1C FPKM	hlm1 Average FPKM	WT Average FPKM	Pvalue(hlm1 / WT)	Qvalue (hlm1 / WT)
107275287	LOC107275287	-1.36626	141.01	138.11	127.36	58.82	50.3	51.01	53.3767	135.493	5.38533e-64	1.32919e-62
107275306	LOC107275306	-3.58955	12.46	13.66	13.03	0.77	0.51	2.1	1.12667	13.05	1.55681e-13	1.00176e-12
107275531	LOC107275531	-1.59868	9.05	8.31	8.08	1.27	3.1	4.61	2.99333	8.48	0.00961399	0.0224853
107275666	LOC107275666	-2.1771	10.41	10.57	10.8	2.45	2.35	2.34	2.38	10.5933	1.91805e-68	4.98858e-67
107275787	LOC107275787	-3.81573	0.29	0.21	0.12	0.04	0	0	0.0133333	0.206667	0.00976727	0.0228196
107275814	LOC107275814	-1.08933	32.91	33.29	30.99	15.03	15.42	16.02	15.49	32.3967	1.76696e-50	3.48038e-49
107275834	LOC107275834	-3.97008	0.21	0.28	0.6	0.04	0.04	0	0.0266667	0.363333	0.00100381	0.00280111
107275903	LOC107275903	-3.64104	6.2	5.47	5.99	0.46	0.49	0.49	0.48	5.88667	8.09207e-61	1.90771e-59
107275971	LOC107275971	-2.82145	0.08	0.06	0.07	0.01	0.02	0	0.01	0.07	0.0103457	0.0240455
107276021	LOC107276021	-1.23619	1.17	1.35	1.21	0.5	0.36	0.76	0.54	1.24333	0.00083191	0.00235486
107276062	LOC107276062	-1.10305	11.11	12.41	12.9	5.39	5.95	5.91	5.75	12.14	8.70058e-18	6.92952e-17
107276159	LOC107276159	-1.14161	0.64	0.89	0.75	0.35	0.35	0.35	0.35	0.76	0.000716298	0.00205136
107276171	LOC107276171	-1.80981	3.11	2.7	4.04	1.02	1.18	0.69	0.963333	3.28333	0.000779975	0.00221927
107276176	LOC107276176	-1.36463	7.51	5.21	5.57	2.3	2.71	2.43	2.48	6.09667	1.58815e-07	6.79656e-07
107276268	LOC107276268	-4.30243	0.17	0.39	0.35	0	0	0.04	0.0133333	0.303333	0.00218072	0.00574839
107276319	LOC107276319	-1.43385	4.04	2.94	3.78	1.53	1.15	1.4	1.36	3.58667	2.02541e-10	1.0841e-09
107276572	LOC107276572	-21.605	0	4.42	0	0	0	0	0	1.47333	3.26989e-08	1.49174e-07
107276624	LOC107276624	-2.21499	0.53	0.47	0.35	0.06	0.12	0.12	0.1	0.45	0.016345	0.0362011
107276675	LOC107276675	-2.29687	0.4	0.64	0.37	0.04	0.13	0.13	0.1	0.47	3.48289e-07	1.44724e-06
107276738	LOC107276738	-3.94451	0.61	0.51	0.51	0	0.05	0.05	0.0333333	0.543333	2.92211e-06	1.11906e-05
107276747	LOC107276747	-1.56099	62.84	65.93	67.67	24.12	21.86	21.92	22.6333	65.48	3.64845e-108	1.52679e-106
107276748	LOC107276748	-1.56099	62.84	65.93	67.67	24.12	21.86	21.92	22.6333	65.48	3.64845e-108	1.52679e-106
107276750	LOC107276750	-1.56099	62.84	65.93	67.67	24.12	21.86	21.92	22.6333	65.48	3.64845e-108	1.52679e-106
107276751	LOC107276751	-1.56099	62.84	65.93	67.67	24.12	21.86	21.92	22.6333	65.48	3.64845e-108	1.52679e-106
107276753	LOC107276753	-1.20177	1.92	2.01	2.16	1.12	0.75	0.83	0.9	2.03	0.00313154	0.0080188
107276794	LOC107276794	-2.23617	0.4	0.56	0.46	0.15	0	0.15	0.1	0.473333	0.00884416	0.0208319
107276842	LOC107276842	-3.61812	407.84	408.74	407.83	34.81	32.44	34.17	33.8067	408.137	0	0
107276900	LOC107276900	-1.55412	0.73	0.84	0.62	0.32	0.23	0.21	0.253333	0.73	0.000119591	0.000382223
107276975	LOC107276975	-6.51562	1.57	1.5	1.59	0	0	0	0	1.55333	3.4512e-07	1.43506e-06
107277009	LOC107277009	-1.96138	0.1	0.27	0.19	0.06	0.08	0	0.0466667	0.186667	0.0207464	0.044885
107277079	LOC107277079	-1.52288	1.94	1.37	1.51	0.59	0.46	0.66	0.57	1.60667	0.000839648	0.00237592
107277091	LOC107277091	-1.30954	0.79	1.46	1.33	0.47	0.4	0.61	0.493333	1.19333	0.0117143	0.0268607
107277161	LOC107277161	-1.23917	1.61	2.05	2.03	0.92	0.83	0.7	0.816667	1.89667	9.60679e-06	3.49007e-05
107277203	LOC107277203	-2.12919	0.36	0.36	0.32	0.04	0.12	0.08	0.08	0.346667	0.0126192	0.0287034
107277333	LOC107277333	-3.99131	1.57	2.29	2.16	0.05	0.14	0.19	0.126667	2.00667	2.54785e-11	1.44057e-10
107277348	LOC107277348	-8.31099	15.45	15.46	17.41	0	0	0.15	0.05	16.1067	3.32633e-12	1.98366e-11
107277401	LOC107277401	-12.0846	146.42	159.87	141.15	0	0	0.1	0.0333333	149.147	1.23281e-24	1.26033e-23
107277478	LOC107277478	-4.05186	1.51	1.44	1.3	0.07	0.11	0.07	0.0833333	1.41667	1.29005e-10	6.99163e-10
107277530	LOC107277530	-1.96139	1.41	1.35	1.3	0.37	0.3	0.39	0.353333	1.35333	1.38169e-15	9.90821e-15
107277554	LOC107277554	-1.20697	0.42	0.35	0.46	0.17	0.19	0.18	0.18	0.41	0.00862359	0.020352
107277589	LOC107277589	-3.6922	3.38	2.36	3.04	0.28	0	0.42	0.233333	2.92667	1.98733e-06	7.72448e-06
107277622	LOC107277622	-1.99494	14.35	14.59	14.54	4.02	3.46	3.61	3.69667	14.4933	1.54477e-95	5.7308e-94
107277645	LOC107277645	-4.68048	0.15	0.2	0.34	0	0	0	0	0.23	0.00211231	0.00558023
107277734	LOC107277734	-4.71275	16.82	17.18	16.39	0.66	0.58	0.72	0.653333	16.7967	2.87662e-136	1.60692e-134
107277787	LOC107277787	-1.55451	1.62	1.57	1.57	0.67	0.37	0.61	0.55	1.58667	0.00150891	0.00408733
107277832	LOC107277832	-1.0645	3.12	2.32	3.45	1.63	1.22	1.48	1.44333	2.96333	0.00014356	0.000453793
107277902	LOC107277902	-2.13098	0.24	0.21	0.45	0.03	0.17	0	0.0666667	0.3	0.0180739	0.0396276
107277927	LOC107277927	-4.10076	0.71	0.44	0.36	0.04	0.04	0	0.0266667	0.503333	0.000522626	0.00152839
107277966	LOC107277966	-1.33189	25.67	26.43	27.92	12.74	9.33	10.43	10.8333	26.6733	1.88035e-19	1.59474e-18
107277973	LOC107277973	-2.3446	1.42	1.7	1.37	0.42	0.14	0.34	0.3	1.49667	2.16894e-10	1.15888e-09
107278025	LOC107278025	-6.54735	11.78	13.09	15.66	0.18	0.26	0	0.146667	13.51	1.09105e-22	1.04104e-21
107278099	LOC107278099	-1.72416	1.61	1.28	2.12	0.46	0.62	0.46	0.513333	1.67	5.17986e-06	1.9326e-05
107278112	LOC107278112	-2.33478	0.42	0.91	0.42	0.07	0.07	0.21	0.116667	0.583333	0.0117146	0.0268607
107278125	LOC107278125	-4.06676	0.81	0.93	0.76	0.06	0.03	0.06	0.05	0.833333	4.8313e-08	2.1709e-07
107278163	LOC107278163	-1.70552	3.94	5.24	3.92	1.57	1.57	0.95	1.36333	4.36667	9.52761e-08	4.17187e-07
107278220	LOC107278220	-3.58133	1.96	1.66	1.48	0.19	0.12	0.12	0.143333	1.7	5.50292e-08	2.45853e-07
107278276	LOC107278276	-1.1179	3.65	4.1	4.72	2.12	1.74	2.02	1.96	4.15667	0.00196653	0.00522078
107278281	LOC107278281	-3.1026	0.54	0.54	0.97	0.06	0.12	0.06	0.08	0.683333	0.000790715	0.00224772
107278293	LOC107278293	-3.47806	11.89	14.28	10.64	1.25	0.79	1.33	1.12333	12.27	1.36e-42	2.25622e-41
107278405	LOC107278405	-1.32153	15.44	15.89	16.53	6.57	7	5.95	6.50667	15.9533	8.49203e-19	7.03925e-18
107278476	LOC107278476	-5.65045	63.44	63.27	64.99	1.27	0.9	1.74	1.30333	63.9	8.51614e-130	4.44899e-128
107278482	LOC107278482	-1.04032	1.11	1.48	1.29	0.71	0.69	0.6	0.666667	1.29333	0.00243314	0.0063652
107278496	LOC107278496	-1.04573	1.7	1.55	1.67	0.75	0.97	0.71	0.81	1.64	0.00506174	0.012494
107278563	LOC107278563	-1.20661	0.85	1.05	0.98	0.44	0.44	0.39	0.423333	0.96	0.000522071	0.00152695
107278575	LOC107278575	-1.23521	0.51	0.53	0.26	0.26	0.07	0.23	0.186667	0.433333	0.0195485	0.04251
107278616	LOC107278616	-3.36736	5.02	5.86	4.92	0.52	0.52	0.52	0.52	5.26667	1.10629e-15	7.97346e-15
107278629	LOC107278629	-3.33583	0.34	0.77	0.6	0.09	0	0.09	0.06	0.57	0.00862942	0.0203637
107278632	LOC107278632	-2.01808	16.22	19.65	20.07	5.12	4.46	4.56	4.71333	18.6467	4.65709e-19	3.89373e-18
107278724	LOC107278724	-1.10064	10.52	10.42	9.34	5.09	5.13	4.2	4.80667	10.0933	4.23387e-13	2.65583e-12
107278727	LOC107278727	-3.01423	0.22	0.22	0.26	0	0.04	0.04	0.0266667	0.233333	0.0211909	0.0457524
107278854	LOC107278854	-1.07118	0.35	0.63	0.76	0.18	0.32	0.34	0.28	0.58	0.00508674	0.0125485
107278914	LOC107278914	-1.33636	0.88	0.8	1.13	0.16	0.48	0.49	0.376667	0.936667	0.00428772	0.0107262
107279016	LOC107279016	-2.90524	12.74	13.15	12.3	1.78	1.5	1.91	1.73	12.73	5.40565e-69	1.4166e-67
107279018	LOC107279018	-3.10005	0.31	0.34	0.14	0	0.1	0	0.0333333	0.263333	0.0188688	0.0411874
107279274	LOC107279274	-1.33589	0.37	0.22	0.27	0.16	0.11	0.08	0.116667	0.286667	0.00531493	0.0130701
107279315	LOC107279315	-1.5586	3.62	3.54	4.33	1.39	1.37	1.45	1.40333	3.83	0.000840973	0.00237933
107279516	LOC107279516	-1.09187	1.69	2.31	2	0.91	0.87	0.88	0.886667	2	8.07516e-05	0.000263521
107279782	LOC107279782	-1.43806	2.22	2.85	2.98	1.37	0.75	1	1.04	2.68333	0.000119072	0.000380715
107279840	LOC107279840	-3.63429	387.09	386.76	387.58	32.31	30.99	31.82	31.7067	387.143	0	0
107279948	LOC107279948	-2.02894	0.83	0.83	1.14	0.28	0.22	0.2	0.233333	0.933333	2.4037e-06	9.27875e-06
107279951	LOC107279951	-1.25577	4.47	4.05	3.87	1.78	2.01	1.49	1.76	4.13	1.29864e-11	7.47894e-11
107280034	LOC107280034	-2.14895	9.92	9.21	10.65	2.12	2.12	2.61	2.28333	9.92667	1.2319e-23	1.2177e-22
107280181	LOC107280181	-2.40626	0.41	0.55	0.49	0.14	0.07	0.07	0.0933333	0.483333	0.016258	0.0360348
107280303	LOC107280303	-1.15502	1.5	1.78	0.92	0.66	0.53	0.73	0.64	1.4	0.0134614	0.0304303
107280366	LOC107280366	-1.25133	2.16	2.16	2.55	1.17	1	0.76	0.976667	2.29	1.99675e-05	6.99657e-05
107280380	LOC107280380	-3.47343	0.38	0.34	0.34	0.1	0	0	0.0333333	0.353333	0.00552137	0.0135392
107280424	LOC107280424	-2.13018	0.68	0.36	0.73	0.05	0.23	0.14	0.14	0.59	0.00298907	0.00769472
107280452	LOC107280452	-1.29409	1.56	1.81	1.74	0.45	1.28	0.38	0.703333	1.70333	0.00709545	0.0170043
107280755	LOC107280755	-2.88966	0.43	0.37	0.74	0.07	0.06	0.1	0.0766667	0.513333	0.00021616	0.000667578
107280803	LOC107280803	-4.455	0.09	0.13	0.04	0	0	0	0	0.0866667	0.00474272	0.011761
107281103	LOC107281103	-1.15978	1.08	0.94	1.26	0.45	0.5	0.55	0.5	1.09333	0.00666712	0.0160606
107281116	LOC107281116	-1.41708	1.76	2.05	1.79	0.55	0.55	1.04	0.713333	1.86667	0.000942675	0.00264242
107281527	LOC107281527	-2.59938	6.2	4.4	6.73	0.37	1.33	1.43	1.04333	5.77667	1.38188e-09	6.97369e-09
107281538	LOC107281538	-2.61451	2.83	2.69	2.59	0.46	0.51	0.38	0.45	2.70333	1.98405e-25	2.0766e-24
107282000	LOC107282000	-2.01443	1.67	1.5	2.07	0.31	0.44	0.57	0.44	1.74667	1.79602e-05	6.32992e-05
107282008	LOC107282008	-4.36958	0.45	0.45	0.52	0	0	0.07	0.0233333	0.473333	0.00161083	0.00434221
107282070	LOC107282070	-1.11537	3.56	2.77	3.88	1.95	1.66	1.19	1.6	3.40333	0.000291138	0.000883125
112936094	LOC112936094	-2.08289	9.73	11.89	10.29	2.57	2.32	2.78	2.55667	10.6367	1.48277e-33	1.98041e-32
112936136	LOC112936136	-2.57662	1.92	1.78	1.54	0.41	0.24	0.25	0.3	1.74667	1.36053e-05	4.86596e-05
112936650	LOC112936650	-2.44644	10.46	10.77	10.33	2.29	1.79	1.75	1.94333	10.52	9.06533e-73	2.51171e-71
112936972	LOC112936972	-1.28546	1.04	1	1.14	0.5	0.32	0.51	0.443333	1.06	0.0040165	0.0100884
112937012	LOC112937012	-8.28981	2.22	2.1	2.47	0	0	0	0	2.26333	6.9088e-12	4.04233e-11
112937657	LOC112937657	-6.04125	0.41	0.26	0.26	0	0	0	0	0.31	4.79243e-06	1.79664e-05
112937816	LOC112937816	-1.62702	30.77	28.07	29.45	9.76	10.38	8.91	9.68333	29.43	2.7123e-107	1.12337e-105
112938581	LOC112938581	-1.31289	3.7	3.96	4.46	1.89	1.68	1.41	1.66	4.04	0.000108383	0.000348334
112938623	LOC112938623	-4.28145	1.09	0.77	1.26	0.08	0	0.08	0.0533333	1.04	2.16947e-07	9.17077e-07
112938650	LOC112938650	-5.04948	8.19	8.58	8.07	0.08	0.46	0.23	0.256667	8.28	2.01748e-24	2.0435e-23
112938873	LOC112938873	-1.19289	2.57	1.4	1.41	0.85	0.91	0.64	0.8	1.79333	0.00635531	0.0153784
112939045	LOC112939045	-4.04251	0.09	0.1	0.28	0	0	0	0	0.156667	0.0158782	0.0352965
112939256	LOC112939256	-2.09479	3.76	3.83	3.73	0.52	1.24	0.95	0.903333	3.77333	5.20648e-07	2.13195e-06
112939379	LOC112939379	-1.42832	0.29	0.28	0.19	0.07	0.14	0.08	0.0966667	0.253333	0.00605443	0.0147269
112939547	LOC112939547	-7.22315	5.88	6.39	7.51	0	0	0.13	0.0433333	6.59333	2.44944e-09	1.2116e-08
4323882	LOC4323882	-3.24695	1.56	1.6	1.87	0.15	0.25	0.14	0.18	1.67667	8.21131e-26	8.71884e-25
4323901	LOC4323901	-2.29429	0.77	0.93	0.94	0.23	0.31	0	0.18	0.88	0.00351504	0.00892733
4323907	LOC4323907	-4.27719	3.5	4.37	4.44	0.32	0.13	0.2	0.216667	4.10333	2.19957e-16	1.64208e-15
4323914	LOC4323914	-2.27728	0.23	0.35	0.35	0.08	0.08	0.04	0.0666667	0.31	0.0128313	0.0291393
4323915	LOC4323915	-1.47635	4.55	4.85	6.26	1.84	1.72	2.19	1.91667	5.22	5.27878e-06	1.96634e-05
4323990	LOC4323990	-1.39818	0.3	0.27	0.22	0.08	0.1	0.12	0.1	0.263333	0.0117621	0.0269464
4324028	LOC4324028	-3.96864	0.88	0.88	1.12	0.09	0.05	0.05	0.0633333	0.96	2.3308e-06	9.00452e-06
4324094	LOC4324094	-1.28815	4.61	5.05	4.93	2.02	2.21	1.85	2.02667	4.86333	1.23977e-09	6.28141e-09
4324133	LOC4324133	-1.64091	172.44	171.74	169.39	57.33	54.13	57.04	56.1667	171.19	2.79217e-150	1.73172e-148
4324159	LOC4324159	-1.35314	5.41	5.34	6.67	2	2.44	2.5	2.31333	5.80667	8.28611e-13	5.12726e-12
4324183	LOC4324183	-1.67506	16.87	17.43	17.78	5.25	5.98	5.38	5.53667	17.36	8.37084e-44	1.43294e-42
4324200	LOC4324200	-3.09513	70.78	72.19	70.71	8.94	7.92	8.57	8.47667	71.2267	0	0
4324213	LOC4324213	-1.52875	2.38	2.41	2.72	0.98	0.75	0.91	0.88	2.50333	8.5416e-05	0.000277657
4324218	LOC4324218	-1.18117	122.03	120.41	126.8	57.1	54.33	54.52	55.3167	123.08	2.14414e-119	1.00704e-117
4324301	LOC4324301	-3.33593	2.72	3.04	3.05	0.18	0.31	0.4	0.296667	2.93667	9.32218e-17	7.11084e-16
4324355	LOC4324355	-1.14552	2.03	1.76	1.86	0.8	0.89	0.91	0.866667	1.88333	7.43918e-11	4.09045e-10
4324397	LOC4324397	-1.5968	24.28	22.35	24.09	8.28	7.91	7.71	7.96667	23.5733	8.52033e-25	8.75488e-24
4324417	LOC4324417	-1.17967	0.56	0.7	0.61	0.3	0.29	0.25	0.28	0.623333	2.40642e-05	8.34621e-05
4324493	LOC4324493	-1.88018	3.09	2.81	2.87	0.91	0.6	0.91	0.806667	2.92333	2.74175e-09	1.35093e-08
4324515	LOC4324515	-1.00944	24.06	23.25	24.26	11.76	11.54	12.88	12.06	23.8567	8.45529e-52	1.70573e-50
4324522	LOC4324522	-1.20493	2.43	4.01	2.91	1.23	1.2	1.36	1.26333	3.11667	8.83955e-05	0.000286802
4324553	LOC4324553	-1.07736	27.11	27.58	27.18	13.24	12.3	14.08	13.2067	27.29	1.38748e-19	1.18254e-18
4324585	LOC4324585	-1.09107	4.43	4.45	5.09	2.45	2.65	1.57	2.22333	4.65667	2.12605e-06	8.24115e-06
4324637	LOC4324637	-1.00446	28.48	29.99	30.66	15.33	14.48	15.43	15.08	29.71	4.63093e-34	6.2858e-33
4324699	LOC4324699	-1.59857	1.28	0.99	0.92	0.38	0.15	0.54	0.356667	1.06333	0.0098744	0.0230387
4324704	LOC4324704	-1.27663	33.93	35.44	34.86	15.99	13.72	14.14	14.6167	34.7433	2.71236e-39	4.17876e-38
4324759	LOC4324759	-1.42104	0.37	0.3	0.56	0.24	0.09	0.14	0.156667	0.41	0.00893024	0.0210223
4324770	LOC4324770	-2.43526	17.68	18.66	17.87	3.64	3.5	3.08	3.40667	18.07	7.13624e-52	1.44324e-50
4324781	LOC4324781	-4.45807	8.38	9.14	8.37	0.28	0.47	0.48	0.41	8.63	1.31922e-44	2.30226e-43
4324783	LOC4324783	-2.24785	17.75	16.23	14.94	3.8	3.23	3.48	3.50333	16.3067	6.30384e-39	9.60185e-38
4324791	LOC4324791	-2.53368	536.2	543.91	548.17	94.03	94.17	98.5	95.5667	542.76	0	0
4324829	LOC4324829	-2.01991	35.66	39.32	37.64	9.41	9.37	9.46	9.41333	37.54	4.27933e-190	3.46182e-188
4324956	LOC4324956	-2.09683	1.38	1.95	1.65	0.46	0.31	0.44	0.403333	1.66	1.53332e-09	7.7042e-09
4324999	LOC4324999	-2.62323	0.61	0.65	0.76	0.18	0.02	0.11	0.103333	0.673333	2.78695e-05	9.59312e-05
4325003	LOC4325003	-1.23929	36.15	37.99	35.27	16.41	13.59	17.18	15.7267	36.47	9.31985e-52	1.87857e-50
4325004	LOC4325004	-1.07637	4.7	5.1	5.01	2.44	2.22	2.47	2.37667	4.93667	4.0401e-16	2.97751e-15
4325014	LOC4325014	-3.50551	0.57	0.44	0.42	0.03	0.06	0.03	0.04	0.476667	6.5028e-05	0.000214554
4325023	LOC4325023	-2.4269	30.14	31.69	31.27	6.58	5.91	5.12	5.87	31.0333	8.49705e-162	5.75705e-160
4325037	LOC4325037	-2.77468	0.7	0.89	0.78	0.16	0.08	0.12	0.12	0.79	1.34862e-05	4.82551e-05
4325050	LOC4325050	-1.78213	4.32	4.13	3.87	1.24	1.08	1.33	1.21667	4.10667	1.87524e-14	1.2677e-13
4325066	LOC4325066	-2.86206	1.08	1.35	1.3	0.26	0.1	0.16	0.173333	1.24333	1.81912e-06	7.09461e-06
4325067	LOC4325067	-1.07122	9.46	9	9.04	4.75	3.97	4.6	4.44	9.16667	1.21087e-15	8.70907e-15
4325090	LOC4325090	-1.11204	1.04	1.22	1.47	0.7	0.56	0.49	0.583333	1.24333	0.00174083	0.0046651
4325092	LOC4325092	-1.22747	4.23	4.24	5.08	2.25	1.38	2.26	1.96333	4.51667	2.96158e-09	1.45629e-08
4325145	LOC4325145	-1.7695	0.65	0.65	0.9	0.33	0.08	0.25	0.22	0.733333	0.00184298	0.00491813
4325148	LOC4325148	-1.05617	7.14	7.76	9.36	4.19	3.67	4.03	3.96333	8.08667	2.25999e-08	1.04183e-07
4325177	LOC4325177	-3.98243	13.8	15.96	14.55	0.59	1.47	0.79	0.95	14.77	1.18063e-69	3.13125e-68
4325228	LOC4325228	-2.23369	465.39	505.76	505.1	109.98	105.34	104.58	106.633	492.083	0	0
4325269	LOC4325269	-1.50103	61.06	60.27	60.13	21.69	21.85	21.63	21.7233	60.4867	8.49024e-250	9.20905e-248
4325326	LOC4325326	-3.35597	13.72	15.88	14.11	1.32	1.22	1.8	1.44667	14.57	4.55502e-70	1.21608e-68
4325404	LOC4325404	-1.48589	3.56	3.04	3.3	0.91	1.47	1.22	1.2	3.3	3.1927e-11	1.79635e-10
4325407	LOC4325407	-1.0717	0.81	0.77	1.02	0.37	0.37	0.51	0.416667	0.866667	0.0092977	0.0218067
4325408	LOC4325408	-3.91168	808.06	753.02	746.05	55.32	50.55	50.81	52.2267	769.043	0	0
4325410	LOC4325410	-1.4761	12.61	12.6	13.51	4.56	4.64	4.96	4.72	12.9067	2.49439e-40	3.92801e-39
4325431	LOC4325431	-2.88394	439.11	471.72	452.18	63.95	64.89	59.76	62.8667	454.337	0	0
4325446	LOC4325446	-1.75618	0.83	1.24	0.93	0.35	0.24	0.31	0.3	1	6.83212e-05	0.000224654
4325516	LOC4325516	-2.3617	48.23	52.29	49.9	9.85	10.53	9.43	9.93667	50.14	4.44969e-156	2.90105e-154
4325587	LOC4325587	-1.2267	41.95	40.78	44.21	17.79	18.06	19.35	18.4	42.3133	1.71175e-76	4.98242e-75
4325596	LOC4325596	-1.39227	0.81	0.75	0.7	0.25	0.29	0.33	0.29	0.753333	7.49397e-05	0.000245383
4325603	LOC4325603	-1.52802	0.74	1.06	0.73	0.36	0.21	0.35	0.306667	0.843333	0.00275589	0.00714082
4325617	LOC4325617	-2.19749	5.07	3.46	4.81	1.12	0.74	1.13	0.996667	4.44667	3.22871e-07	1.34648e-06
4325653	LOC4325653	-1.34941	142.53	145.64	144.31	54.21	57.6	60.75	57.52	144.16	0	0
4325660	LOC4325660	-1.9751	75.56	87.54	80.45	18.27	22.4	22.52	21.0633	81.1833	8.31456e-121	3.98243e-119
4325662	LOC4325662	-4.99953	514.14	508.94	504.98	16.44	16.74	15.41	16.1967	509.353	0	0
4325682	LOC4325682	-1.57038	5.22	4.7	5.62	1.85	2.03	1.45	1.77667	5.18	3.28146e-13	2.06859e-12
4325693	LOC4325693	-2.68845	277.78	286.75	294.3	47.48	43.49	45.01	45.3267	286.277	0	0
4325751	LOC4325751	-4.62565	12.04	14.03	13.02	0.4	0.32	0.89	0.536667	13.03	9.17523e-38	1.36489e-36
4325762	LOC4325762	-1.79038	63.98	71.1	70.53	21.54	19.57	19.5	20.2033	68.5367	1.2364e-106	5.06881e-105
4325799	LOC4325799	-1.18867	5.45	3.86	4.42	2.49	1.88	1.77	2.04667	4.57667	2.82071e-06	1.08194e-05
4325812	LOC4325812	-2.58551	49.7	48.83	50.07	8.37	8.73	8.07	8.39	49.5333	0	0
4325868	LOC4325868	-4.04107	0.19	0.03	0.06	0	0	0	0	0.0933333	0.0186824	0.0408212
4325931	LOC4325931	-2.01348	0.32	0.24	0.21	0.03	0.1	0.06	0.0633333	0.256667	0.00125373	0.0034441
4325938	LOC4325938	-3.28345	10.75	11.63	10.68	0.64	1.46	1.36	1.15333	11.02	3.72076e-43	6.26726e-42
4325939	LOC4325939	-1.96647	0.5	0.53	1	0.21	0.04	0.29	0.18	0.676667	0.000953409	0.00267003
4325959	LOC4325959	-9.50173	29.83	29.29	28.68	0	0.08	0.04	0.04	29.2667	6.71145e-30	8.11683e-29
4325976	LOC4325976	-2.33677	0.19	0.23	0.34	0.04	0.04	0.08	0.0533333	0.253333	0.00129977	0.00356126
4326077	LOC4326077	-1.99914	8.08	8.06	8.62	1.91	2.04	2.33	2.09333	8.25333	1.06299e-46	1.93321e-45
4326124	LOC4326124	-1.85573	0.25	0.57	0.54	0.19	0.16	0.03	0.126667	0.453333	0.00504498	0.0124595
4326125	LOC4326125	-2.71366	0.35	0.44	0.27	0.05	0.03	0.08	0.0533333	0.353333	0.00059695	0.00173109
4326149	LOC4326149	-2.93379	12.3	12.21	11.95	1.5	1.61	1.75	1.62	12.1533	4.49204e-45	7.92513e-44
4326177	LOC4326177	-1.53306	1.86	1.29	1.3	0.52	0.42	0.63	0.523333	1.48333	6.89863e-07	2.80114e-06
4326312	LOC4326312	-1.00308	42.04	47.47	42.99	22.33	22.28	22.72	22.4433	44.1667	3.31629e-39	5.09622e-38
4326321	LOC4326321	-1.74376	132.83	137.75	134.48	41.74	41.56	39.99	41.0967	135.02	2.54428e-226	2.49154e-224
4326332	LOC4326332	-2.18978	0.54	0.76	0.39	0.1	0.1	0.18	0.126667	0.563333	1.35155e-06	5.33213e-06
4326347	LOC4326347	-2.5958	189.08	192.72	196.47	33.97	31.89	31.92	32.5933	192.757	0	0
4326393	LOC4326393	-3.95668	73.43	75.36	74.23	5.51	5.11	4	4.87333	74.34	0	0
4326398	LOC4326398	-2.10166	3.61	3.36	3.91	0.64	1.34	0.59	0.856667	3.62667	3.20751e-11	1.80384e-10
4326399	LOC4326399	-1.29019	2.82	2.91	3.29	1.31	1.08	1.36	1.25	3.00667	1.11174e-06	4.4192e-06
4326518	LOC4326518	-1.70591	21.27	24.19	23.08	7.14	6.86	7.4	7.13333	22.8467	9.105e-51	1.79928e-49
4326541	LOC4326541	-1.28991	3.2	2.66	3.42	1.43	1.23	1.23	1.29667	3.09333	1.70093e-08	7.93179e-08
4326546	LOC4326546	-1.00812	22.21	24.61	22.31	12.03	10.53	12.38	11.6467	23.0433	4.9254e-55	1.05151e-53
4326611	LOC4326611	-1.85209	2.84	1.69	1.5	0.46	0.72	0.53	0.57	2.01	3.61143e-05	0.000122773
4326659	LOC4326659	-1.78728	4.04	4.69	4.88	1.31	1.35	1.35	1.33667	4.53667	1.17664e-18	9.69363e-18
4326675	LOC4326675	-3.84513	73.6	75.85	75.05	5.08	5.93	4.94	5.31667	74.8333	3.7126e-181	2.85989e-179
4326677	LOC4326677	-1.83716	0.82	0.66	0.82	0.16	0.24	0.27	0.223333	0.766667	2.49801e-05	8.64775e-05
4326717	LOC4326717	-1.14267	72.93	74.19	75.65	33.26	33.29	36.15	34.2333	74.2567	1.3658e-103	5.46953e-102
4326721	LOC4326721	-1.12507	1.43	2.1	1.58	0.91	0.88	0.59	0.793333	1.70333	8.97013e-05	0.000290844
4326726	LOC4326726	-7.34538	58.12	58.7	57.1	0.48	0.27	0.34	0.363333	57.9733	7.17478e-89	2.39701e-87
4326729	LOC4326729	-2.12368	2.23	2.2	1.85	0.5	0.36	0.61	0.49	2.09333	1.44597e-10	7.81045e-10
4326734	LOC4326734	-1.4859	1.67	1.58	1.53	0.45	0.61	0.67	0.576667	1.59333	5.59006e-07	2.28515e-06
4326735	LOC4326735	-1.05958	1.74	1.31	1.66	1.08	0.73	0.49	0.766667	1.57	0.00502672	0.0124182
4326757	LOC4326757	-1.30688	193.09	215.17	212.02	89.47	82.77	83.36	85.2	206.76	4.87809e-159	3.2238e-157
4326830	LOC4326830	-2.71504	295.97	306.48	323.6	45.37	49.74	48.5	47.87	308.683	0	0
4326840	LOC4326840	-1.09111	115.82	124.41	119.83	59.83	55.41	56.73	57.3233	120.02	6.238e-142	3.68911e-140
4326920	LOC4326920	-3.70951	18.28	16.92	18	1.42	1.15	1.57	1.38	17.7333	1.5292e-91	5.34514e-90
4326923	LOC4326923	-1.56488	0.87	0.53	1	0.23	0.23	0.35	0.27	0.8	0.0116892	0.0268202
4326952	LOC4326952	-1.08501	1.32	1.4	1.16	0.55	0.55	0.81	0.636667	1.29333	0.000355551	0.00106581
4326996	LOC4326996	-1.0353	82.94	89.99	87.67	45.3	43.26	40.87	43.1433	86.8667	7.62187e-96	2.83628e-94
4327038	LOC4327038	-1.23736	41.46	43.28	43.83	19.14	18.28	18.03	18.4833	42.8567	2.76547e-127	1.40824e-125
4327123	LOC4327123	-1.10818	8.29	5.43	6.56	3.05	3.05	3.49	3.19667	6.76	1.03503e-07	4.51085e-07
4327236	LOC4327236	-1.03665	86.7	92.73	90.42	43.45	43.73	46.64	44.6067	89.95	3.33463e-120	1.58153e-118
4327408	LOC4327408	-1.31252	6.15	5.74	7.27	2.4	3.11	2.35	2.62	6.38667	1.10242e-07	4.79678e-07
4327453	LOC4327453	-2.26603	29.71	29.16	29.68	5.86	6.45	6.4	6.23667	29.5167	6.67374e-222	6.35529e-220
4327455	LOC4327455	-1.16141	2.48	2.36	2.41	1.29	0.92	1.09	1.1	2.41667	2.82966e-05	9.73459e-05
4327469	LOC4327469	-1.55762	1.3	1.46	1.6	0.48	0.51	0.52	0.503333	1.45333	3.29402e-06	1.25316e-05
4327476	LOC4327476	-1.9463	75.12	75.98	72.27	19.48	20.7	18.82	19.6667	74.4567	3.61553e-206	3.20339e-204
4327481	LOC4327481	-1.47896	24.37	28.42	27.82	8.51	11.36	9.65	9.84	26.87	1.31236e-24	1.33995e-23
4327489	LOC4327489	-1.44169	6.85	7.39	6.9	1.98	2.87	3.08	2.64333	7.04667	1.48041e-14	1.00754e-13
4327497	LOC4327497	-1.24134	166.25	168.39	181.54	75.54	71.18	76.33	74.35	172.06	4.15601e-108	1.73619e-106
4327509	LOC4327509	-4.4341	0.32	0.18	0.33	0	0.04	0	0.0133333	0.276667	0.00135022	0.00369029
4327515	LOC4327515	-3.9358	10.2	9	9.11	0.78	0.45	0.6	0.61	9.43667	3.30992e-61	7.84906e-60
4327518	LOC4327518	-2.43142	52.13	54.32	54.77	9.46	10.58	10.35	10.13	53.74	1.68913e-296	2.24487e-294
4327546	LOC4327546	-1.17548	1.76	2.64	2.41	1.09	0.81	1.18	1.02667	2.27	5.58224e-05	0.000185854
4327573	LOC4327573	-2.63372	568.25	578.9	552.73	90.55	93.92	96.03	93.5	566.627	0	0
4327604	LOC4327604	-1.19925	9.43	9.15	9.29	4.2	4.23	3.92	4.11667	9.29	6.94352e-23	6.67528e-22
4327611	LOC4327611	-2.10366	13.84	16.08	14.34	3.18	3.71	3.6	3.49667	14.7533	2.82407e-46	5.10146e-45
4327621	LOC4327621	-4.17735	48.51	50.11	53.65	3.36	2.35	2.88	2.86333	50.7567	1.17198e-163	8.07629e-162
4327669	LOC4327669	-2.02182	1.83	1.39	1.55	0.52	0.34	0.34	0.4	1.59	2.78103e-10	1.47646e-09
4327786	LOC4327786	-1.42278	0.48	0.39	0.97	0.24	0.21	0.25	0.233333	0.613333	0.00590412	0.014399
4327871	LOC4327871	-1.62438	3.2	4.28	3.76	1.19	1.19	1.34	1.24	3.74667	1.1121e-07	4.83544e-07
4327872	LOC4327872	-1.20359	0.27	0.24	0.35	0.15	0.11	0.12	0.126667	0.286667	0.0139602	0.0314404
4327957	LOC4327957	-1.27087	2.07	2.8	1.78	0.89	0.94	0.97	0.933333	2.21667	1.70336e-07	7.27675e-07
4327988	LOC4327988	-2.53524	10.4	11.06	10.41	1.54	1.54	2.54	1.87333	10.6233	4.74151e-22	4.41107e-21
4328077	LOC4328077	-1.97285	0.2	0.3	0.2	0.08	0.04	0.06	0.06	0.233333	0.00601847	0.0146439
4328105	LOC4328105	-1.19672	7.87	9.24	7.43	3.36	4.19	3.35	3.63333	8.18	3.43036e-17	2.65856e-16
4328122	LOC4328122	-1.07825	57.68	56.84	56.27	28.11	26.46	27.68	27.4167	56.93	3.16354e-119	1.48294e-117
4328185	LOC4328185	-2.3255	115.28	109.75	108.15	19.73	24.68	23.66	22.69	111.06	1.18062e-131	6.36011e-130
4328198	LOC4328198	-2.47909	10.97	10.46	9.31	1.92	1.91	1.81	1.88	10.2467	1.77669e-16	1.33048e-15
4328218	LOC4328218	-1.79101	51.19	57.44	56.13	16.39	16.35	15.78	16.1733	54.92	1.52632e-96	5.68854e-95
4328240	LOC4328240	-2.46874	73.72	75.59	74.65	13.09	13.41	14.65	13.7167	74.6533	0	0
4328243	LOC4328243	-1.32004	4.24	3.65	4.57	1.41	1.97	1.71	1.69667	4.15333	3.71789e-06	1.40733e-05
4328309	LOC4328309	-3.18451	0.35	0.13	0.31	0	0.04	0.04	0.0266667	0.263333	0.0140067	0.0315363
4328325	LOC4328325	-1.49892	0.38	0.31	0.27	0.14	0.11	0.1	0.116667	0.32	0.01245	0.028356
4328342	LOC4328342	-2.12933	2.52	2.09	2.14	0.41	0.61	0.54	0.52	2.25	1.77489e-23	1.74162e-22
4328389	LOC4328389	-4.30317	0.02	0.24	0.24	0	0.02	0	0.00666667	0.166667	0.00298603	0.00768771
4328393	LOC4328393	-4.53716	84.41	84.15	88.52	4.31	3.97	3.01	3.76333	85.6933	2.16354e-231	2.18961e-229
4328473	LOC4328473	-1.24317	0.73	0.73	0.92	0.35	0.22	0.45	0.34	0.793333	0.00420835	0.0105396
4328476	LOC4328476	-2.83998	4.85	4.96	4.06	0.55	0.59	0.83	0.656667	4.62333	2.87047e-22	2.68904e-21
4328512	LOC4328512	-2.78317	156.55	156.06	161.91	23.96	23.8	22.39	23.3833	158.173	0	0
4328551	LOC4328551	-1.83592	2.23	3.09	2.73	0.78	0.74	0.78	0.766667	2.68333	6.80269e-10	3.5204e-09
4328555	LOC4328555	-1.19578	0.61	0.67	0.52	0.24	0.27	0.28	0.263333	0.6	0.0121173	0.0276758
4328585	LOC4328585	-4.04052	0.09	0.12	0.06	0	0	0	0	0.09	0.0159569	0.035452
4328590	LOC4328590	-1.00674	23.26	21.73	24.07	13.19	10.21	11.7	11.7	23.02	2.95597e-14	1.98113e-13
4328591	LOC4328591	-2.83692	118.33	116.8	126.75	15.31	17.53	18.77	17.2033	120.627	0	0
4328603	LOC4328603	-1.51728	14.49	15.73	14.1	5.83	5.25	4.65	5.24333	14.7733	7.73063e-70	2.05708e-68
4328662	LOC4328662	-1.15628	45.92	39.06	35.62	22.43	17.95	14.91	18.43	40.2	9.50943e-09	4.51628e-08
4328676	LOC4328676	-1.88946	103.24	101.6	99.92	28.37	27.93	27.39	27.8967	101.587	0	0
4328702	LOC4328702	-1.70542	8.88	6.84	9.27	2.46	2.74	2.6	2.6	8.33	1.33066e-41	2.1674e-40
4328761	LOC4328761	-2.95093	12.08	13.5	14.06	1.75	1.37	1.6	1.57333	13.2133	8.28355e-110	3.55884e-108
4328772	LOC4328772	-1.06634	24.85	27.25	24.99	12.75	12.4	12.83	12.66	25.6967	2.9535e-33	3.9102e-32
4328775	LOC4328775	-1.76146	5.96	4.67	5.19	1.74	1.31	1.71	1.58667	5.27333	1.65472e-17	1.30203e-16
4328777	LOC4328777	-5.11968	0.3	0.14	0.2	0	0	0	0	0.213333	0.000377169	0.00112615
4328778	LOC4328778	-3.99664	0.32	0.2	0.16	0.04	0	0	0.0133333	0.226667	0.00568368	0.0139118
4328841	LOC4328841	-4.04269	0.15	0.1	0.21	0	0	0	0	0.153333	0.0158707	0.0352891
4328842	LOC4328842	-6.74859	3.69	4.09	3.83	0	0.05	0.06	0.0366667	3.87	1.1891e-10	6.45608e-10
4328899	LOC4328899	-3.71405	11.61	13.44	10.66	0.97	0.97	0.85	0.93	11.9033	6.87586e-22	6.35268e-21
4328909	LOC4328909	-2.5845	29.81	31.75	26.8	4.71	5.33	4.99	5.01	29.4533	3.10583e-69	8.17453e-68
4328971	LOC4328971	-2.82053	1	1.06	0.67	0.11	0.11	0.17	0.13	0.91	9.19391e-05	0.00029774
4329087	LOC4329087	-2.44746	0.36	0.25	0.36	0.14	0	0.04	0.06	0.323333	0.0074737	0.0178155
4329142	LOC4329142	-1.06332	28.38	29.5	30.28	14.66	14.23	14.01	14.3	29.3867	3.29741e-51	6.56983e-50
4329158	LOC4329158	-1.05467	2.53	2.64	2.46	1.09	1.34	1.29	1.24	2.54333	6.84531e-13	4.2586e-12
4329169	LOC4329169	-3.01265	0.29	0.46	0.17	0.06	0.06	0	0.04	0.306667	0.0226221	0.0485551
4329255	LOC4329255	-1.58979	2.51	2.63	3.02	1.24	0.76	0.76	0.92	2.72	1.07882e-06	4.29468e-06
4329292	LOC4329292	-1.87565	0.31	0.26	0.17	0.09	0.04	0.07	0.0666667	0.246667	0.00494412	0.0122266
4329309	LOC4329309	-3.12657	19.79	18.75	22.37	2.23	2.56	2.32	2.37	20.3033	8.83593e-66	2.23327e-64
4329393	LOC4329393	-2.35915	0.67	1.26	0.81	0.14	0.09	0.32	0.183333	0.913333	9.50281e-05	0.000307209
4329414	LOC4329414	-1.28997	0.83	0.76	0.99	0.34	0.34	0.4	0.36	0.86	1.86257e-08	8.65715e-08
4329458	LOC4329458	-1.54181	0.66	0.67	0.64	0.25	0.21	0.23	0.23	0.656667	4.90209e-10	2.55929e-09
4329482	LOC4329482	-1.03916	11.24	12.23	10.8	5.62	5.31	6.02	5.65	11.4233	4.3773e-31	5.46045e-30
4329483	LOC4329483	-1.55711	71.19	72.87	68.83	25.8	22.57	25.26	24.5433	70.9633	1.06515e-158	7.02015e-157
4329494	LOC4329494	-4.49518	0.34	0.4	0.45	0	0.05	0	0.0166667	0.396667	0.00103941	0.00289246
4329525	LOC4329525	-3.02775	37.5	41.81	37.61	4.31	4.75	5.57	4.87667	38.9733	4.64329e-109	1.98081e-107
4329526	LOC4329526	-1.19777	42.31	42.38	41.62	18.69	18.26	19.06	18.67	42.1033	4.55348e-95	1.67896e-93
4329552	LOC4329552	-1.17389	33.97	29.24	29.45	17.29	11.26	13.33	13.96	30.8867	8.91061e-10	4.56534e-09
4329585	LOC4329585	-4.19173	2.18	2.37	2.15	0.04	0.22	0.11	0.123333	2.23333	1.20536e-15	8.67199e-15
4329591	LOC4329591	-5.09908	22.19	23.35	23.23	0.68	0.72	0.65	0.683333	22.9233	9.77574e-127	4.91592e-125
4329657	LOC4329657	-1.5982	0.41	0.59	0.34	0.19	0.15	0.11	0.15	0.446667	0.0159451	0.035429
4329668	LOC4329668	-1.14823	558.63	590.03	608.47	279.86	262.64	265.32	269.273	585.71	2.63692e-261	3.00858e-259
4329728	LOC4329728	-1.02943	0.56	0.75	0.6	0.36	0.33	0.3	0.33	0.636667	0.00556299	0.0136302
4329803	LOC4329803	-1.94554	367.17	373	390.3	105.94	98.27	95.71	99.9733	376.823	0	0
4329806	LOC4329806	-2.17198	62.11	62.82	53.45	11.03	14.14	15.25	13.4733	59.46	6.10845e-87	2.01022e-85
4329820	LOC4329820	-1.57717	2.55	2.95	3.1	1.38	0.97	0.58	0.976667	2.86667	1.10008e-07	4.78745e-07
4329892	LOC4329892	-1.41591	82.73	84.41	84.7	31.31	34.33	30.45	32.03	83.9467	1.4751e-139	8.5563e-138
4329920	LOC4329920	-2.9577	38.78	44.57	42.35	6.39	4.65	5.46	5.5	41.9	4.63148e-113	2.03314e-111
4329965	LOC4329965	-1.09835	0.54	0.43	0.42	0.25	0.25	0.16	0.22	0.463333	0.000955309	0.00267473
4329989	LOC4329989	-1.16248	0.67	0.87	0.84	0.33	0.36	0.4	0.363333	0.793333	0.000274535	0.000834969
4330027	LOC4330027	-1.73147	14.35	14.64	13.81	4.59	4.29	4.26	4.38	14.2667	2.45604e-25	2.56063e-24
4330037	LOC4330037	-3.08445	1.03	1	1.06	0.15	0.12	0.1	0.123333	1.03	7.63662e-11	4.1971e-10
4330040	LOC4330040	-1.94255	13.79	13.59	13.16	3.93	3.38	3.4	3.57	13.5133	8.58296e-75	2.45106e-73
4330041	LOC4330041	-1.50726	1.39	1.69	1.54	0.48	0.76	0.41	0.55	1.54	3.89064e-07	1.61087e-06
4330048	LOC4330048	-1.64577	2.44	1.49	3.22	0.68	0.67	0.98	0.776667	2.38333	0.000123825	0.000394869
4330063	LOC4330063	-1.72213	10.76	10.79	11.21	3.49	3.7	3.67	3.62	10.92	2.11745e-58	4.81815e-57
4330078	LOC4330078	-1.14121	8.07	7.89	7.48	3.66	3.33	3.82	3.60333	7.81333	1.70694e-29	2.04292e-28
4330132	LOC4330132	-2.14136	29.88	28.62	30.65	6.68	7.42	6.51	6.87	29.7167	4.57875e-62	1.102e-60
4330156	LOC4330156	-1.76416	11.16	12.61	10.32	3.64	3.48	3.08	3.4	11.3633	1.91256e-32	2.47518e-31
4330182	LOC4330182	-2.33924	20.02	22.7	22.99	4.48	4.06	4.66	4.4	21.9033	3.32185e-116	1.50466e-114
4330221	LOC4330221	-1.21682	2.38	2.96	2.64	1.09	1.2	1.21	1.16667	2.66	1.10557e-06	4.39682e-06
4330232	LOC4330232	-1.04329	0.62	0.79	0.65	0.31	0.34	0.37	0.34	0.686667	1.42356e-07	6.11815e-07
4330252	LOC4330252	-1.00235	0.97	0.86	1.46	0.43	0.66	0.58	0.556667	1.09667	0.00394757	0.00992866
4330255	LOC4330255	-5.39485	0.97	0.41	0.49	0	0	0	0	0.623333	0.000121145	0.000386782
4330256	LOC4330256	-4.61172	0.47	0.76	1.23	0.1	0	0	0.0333333	0.82	0.000764566	0.00217799
4330265	LOC4330265	-1.26524	39.53	41.52	42.72	16.01	18.5	17.93	17.48	41.2567	3.44204e-55	7.38741e-54
4330266	LOC4330266	-1.50581	11.69	12.67	13.11	4.38	4.59	4.45	4.47333	12.49	1.56478e-29	1.87557e-28
4330288	LOC4330288	-3.82036	0.21	0.42	0.21	0	0.06	0	0.02	0.28	0.00174051	0.00466476
4330291	LOC4330291	-1.58103	36.84	39.28	38.77	12.64	13.32	13.02	12.9933	38.2967	3.47215e-161	2.34593e-159
4330300	LOC4330300	-1.20476	1.29	1.32	1.08	0.62	0.35	0.65	0.54	1.23	0.000193771	0.0006022
4330306	LOC4330306	-8.55818	4.05	3.73	3.86	0	0	0	0	3.88	1.13196e-12	6.94746e-12
4330310	LOC4330310	-2.26807	110.52	120.79	119	24.01	25.52	25.97	25.1667	116.77	0	0
4330311	LOC4330311	-3.10274	0.3	0.03	0.23	0.07	0	0	0.0233333	0.186667	0.0226235	0.0485551
4330323	LOC4330323	-1.14809	0.35	0.54	0.55	0.22	0.24	0.2	0.22	0.48	0.00582327	0.0142204
4330324	LOC4330324	-2.72611	99.62	96.57	98.11	13.75	16.6	14.96	15.1033	98.1	0	0
4330329	LOC4330329	-3.41598	5.43	5.48	5.27	0.44	0.66	0.44	0.513333	5.39333	9.77087e-19	8.07992e-18
4330338	LOC4330338	-1.38327	1.07	1.58	1.47	0.6	0.46	0.6	0.553333	1.37333	0.000528646	0.00154375
4330352	LOC4330352	-1.09165	2.77	2.08	1.9	1.19	0.95	1.08	1.07333	2.25	0.00149164	0.00404437
4330386	LOC4330386	-1.99348	5.82	7.9	6.1	1.76	1.61	1.7	1.69	6.60667	1.18714e-14	8.12523e-14
4330407	LOC4330407	-1.48768	0.41	0.52	0.44	0.14	0.14	0.22	0.166667	0.456667	0.00664434	0.0160121
4330441	LOC4330441	-5.19407	1.65	0.51	1.19	0	0	0	0	1.11667	0.000306302	0.000926915
4330452	LOC4330452	-1.39738	24.48	25.08	25.36	8.83	10.1	9.95	9.62667	24.9733	1.97907e-134	1.08795e-132
4330459	LOC4330459	-1.54042	208.39	209.89	222.88	74.4	74.44	73.75	74.1967	213.72	0	0
4330467	LOC4330467	-1.59837	0.57	0.66	0.48	0.14	0.14	0.29	0.19	0.57	0.0156447	0.0348398
4330480	LOC4330480	-3.29389	2.93	3.55	3.05	0.28	0.42	0.28	0.326667	3.17667	5.73314e-17	4.39674e-16
4330485	LOC4330485	-1.25577	5.67	5.06	5.18	2.42	2.52	1.84	2.26	5.30333	2.29379e-09	1.13758e-08
4330512	LOC4330512	-2.26102	1.99	2.19	2.91	0.44	0.56	0.5	0.5	2.36333	2.73237e-14	1.83687e-13
4330520	LOC4330520	-2.2232	5.28	4.38	4.21	0.88	1.19	0.95	1.00667	4.62333	1.79658e-13	1.15175e-12
4330554	LOC4330554	-1.97049	10	10.64	10.39	3.3	2.09	2.67	2.68667	10.3433	2.01405e-44	3.50222e-43
4330589	LOC4330589	-1.05521	22.19	27.38	24.93	13.4	12.23	10.87	12.1667	24.8333	7.66562e-23	7.35778e-22
4330643	LOC4330643	-1.97285	1.07	1.17	0.9	0.09	0.45	0.27	0.27	1.04667	0.00638066	0.0154308
4330646	LOC4330646	-2.6924	0.81	0.9	1.03	0.13	0.26	0.04	0.143333	0.913333	1.39756e-05	4.99103e-05
4330672	LOC4330672	-1.06446	38.24	41.51	40.61	20.12	18.27	20.17	19.52	40.12	3.48712e-54	7.34726e-53
4330679	LOC4330679	-1.15599	32.29	29.36	32.14	14.37	13.32	15.4	14.3633	31.2633	4.30473e-18	3.46038e-17
4330680	LOC4330680	-1.78279	35.15	35.91	38.45	11.71	10.59	10.09	10.7967	36.5033	1.39844e-94	5.09421e-93
4330689	LOC4330689	-2.07301	0.32	0.13	0.22	0.05	0.08	0.03	0.0533333	0.223333	0.0178994	0.0392771
4330699	LOC4330699	-1.29517	10.35	11.24	10.52	4.44	4.24	4.68	4.45333	10.7033	8.70378e-11	4.76305e-10
4330713	LOC4330713	-1.20378	4.92	4.76	4.41	2.07	2.21	1.95	2.07667	4.69667	1.00314e-08	4.75298e-08
4330727	LOC4330727	-1.24334	30.74	29.46	28.24	12.86	12.66	12.47	12.6633	29.48	1.12658e-66	2.88053e-65
4330728	LOC4330728	-2.51695	0.34	0.46	0.5	0.15	0.08	0	0.0766667	0.433333	0.00223192	0.00587375
4330779	LOC4330779	-4.15769	1.02	0.85	1.34	0	0.18	0	0.06	1.07	1.64444e-05	5.82367e-05
4330780	LOC4330780	-3.99521	10.1	12.49	10.85	0.82	0.65	0.66	0.71	11.1467	6.15731e-49	1.1792e-47
4330786	LOC4330786	-2.01504	29.53	27.69	30.18	7.63	7.43	6.97	7.34333	29.1333	7.01536e-72	1.92172e-70
4330788	LOC4330788	-1.43792	29.4	24.88	24.2	9.71	9.75	10.1	9.85333	26.16	8.60766e-31	1.06388e-29
4330791	LOC4330791	-3.18463	0.42	0.25	0.46	0.04	0.04	0.04	0.04	0.376667	0.00244166	0.00638474
4330793	LOC4330793	-5.54813	5.92	5.76	6.4	0.26	0	0.13	0.13	6.02667	1.92396e-27	2.16753e-26
4330829	LOC4330829	-3.45111	3.18	3.36	2.93	0.29	0.15	0.44	0.293333	3.15667	1.46178e-11	8.37659e-11
4330911	LOC4330911	-1.11718	1.1	1.07	0.84	0.51	0.48	0.42	0.47	1.00333	0.00203542	0.00538651
4330933	LOC4330933	-1.11286	2.66	2.54	1.7	1.31	1	0.94	1.08333	2.3	0.00434556	0.0108563
4330940	LOC4330940	-1.44413	6.75	7.16	7.04	2.64	2.45	2.74	2.61	6.98333	7.25871e-42	1.18791e-40
4330975	LOC4330975	-1.26115	40.43	39.5	39.82	16.88	17.09	16.85	16.94	39.9167	7.17573e-90	2.45151e-88
4331018	LOC4331018	-1.12515	131.51	130.68	127.73	61.93	58.29	61.77	60.6633	129.973	1.15063e-155	7.44155e-154
4331049	LOC4331049	-1.1099	1.65	1.82	1.43	0.96	0.95	0.4	0.77	1.63333	0.0182251	0.0399339
4331115	LOC4331115	-1.81563	144.97	143.32	148	42.14	41.49	42.6	42.0767	145.43	0	0
4331141	LOC4331141	-1.23055	76.92	76.14	77.54	31.41	34.64	33.85	33.3	76.8667	1.61782e-191	1.32202e-189
4331148	LOC4331148	-1.68983	21.75	19.33	20.46	7.19	5.69	6.55	6.47667	20.5133	3.45333e-43	5.82084e-42
4331332	LOC4331332	-2.56907	69.46	70.68	73.01	11.99	13.03	11.68	12.2333	71.05	1.51712e-122	7.42836e-121
4331363	LOC4331363	-1.18451	5.15	3.53	5.81	2.05	2.7	1.79	2.18	4.83	0.00119679	0.00329629
4331422	LOC4331422	-3.01445	0.19	0.16	0.21	0.05	0.02	0	0.0233333	0.186667	0.00498476	0.0123233
4331509	LOC4331509	-1.17368	1181.97	1218.22	1178.19	557.66	526.74	528.96	537.787	1192.79	0	0
4331520	LOC4331520	-1.57437	110.76	112.3	112.65	40.29	38.34	36.18	38.27	111.903	5.38829e-193	4.43306e-191
4331554	LOC4331554	-1.25777	4.73	4.97	4.56	2.02	2.23	1.82	2.02333	4.75333	2.84625e-08	1.30314e-07
4331573	LOC4331573	-1.30381	35.09	35.56	37.96	16.52	14.5	13.76	14.9267	36.2033	3.68138e-59	8.5048e-58
4331574	LOC4331574	-1.11395	4.65	4.85	5.17	2.53	2.27	2.09	2.29667	4.89	3.11272e-15	2.19506e-14
4331577	LOC4331577	-1.81859	48.93	51.88	50.55	15.57	14.59	13.47	14.5433	50.4533	3.43969e-199	2.89893e-197
4331603	LOC4331603	-1.68193	0.64	0.73	0.95	0.26	0.17	0.31	0.246667	0.773333	0.00219263	0.00577789
4331622	LOC4331622	-1.43236	1.55	1.55	1.49	0.43	0.7	0.6	0.576667	1.53	1.19362e-05	4.28994e-05
4331629	LOC4331629	-1.88002	10.03	10.06	10.87	2.61	3.41	2.54	2.85333	10.32	1.94819e-32	2.51994e-31
4331633	LOC4331633	-2.27608	0.33	0.87	0.4	0.14	0.13	0.07	0.113333	0.533333	0.0146814	0.0329052
4331647	LOC4331647	-2.40411	100.17	106.15	107.74	21.13	19.55	19.72	20.1333	104.687	0	0
4331673	LOC4331673	-1.28299	1.61	1.25	1.89	0.63	0.6	0.76	0.663333	1.58333	2.4269e-05	8.41362e-05
4331734	LOC4331734	-2.15696	1.03	0.74	0.84	0.3	0.15	0.15	0.2	0.87	0.000375648	0.00112203
4331735	LOC4331735	-1.15027	7.92	8.13	6.24	3.18	2.9	4.15	3.41	7.43	2.00694e-09	1.00049e-08
4331769	LOC4331769	-1.91464	21.49	27.13	22.14	6.11	6.74	6.38	6.41	23.5867	3.00461e-20	2.62556e-19
4331781	LOC4331781	-1.0433	17.83	17.45	16.95	9.88	7.85	8.17	8.63333	17.41	7.62565e-08	3.37201e-07
4331834	LOC4331834	-2.20724	36.43	31.98	34.01	7.03	7.71	7.89	7.54333	34.14	1.40903e-68	3.66864e-67
4331847	LOC4331847	-1.2964	4.28	4.49	4.56	1.94	1.54	2.05	1.84333	4.44333	1.52168e-08	7.12336e-08
4331848	LOC4331848	-2.08616	336.71	355.5	349.82	86.03	81.09	82.86	83.3267	347.343	0	0
4331849	LOC4331849	-2.47292	0.54	0.7	0.47	0.16	0.16	0	0.106667	0.57	0.0136756	0.0308684
4331888	LOC4331888	-1.89104	27.3	29.68	24.28	7.04	7	8.4	7.48	27.0867	1.60204e-29	1.91927e-28
4331891	LOC4331891	-1.10709	86.7	91.47	89.4	41.78	41.62	43.18	42.1933	89.19	9.43196e-87	3.08715e-85
4331910	LOC4331910	-6.30827	5.72	6.08	5.07	0.05	0.16	0	0.07	5.62333	3.56822e-17	2.76275e-16
4331941	LOC4331941	-1.15025	13.11	13.02	12.06	6.12	5.68	5.73	5.84333	12.73	1.04444e-18	8.61623e-18
4332023	LOC4332023	-2.82073	2.41	2.36	1.69	0.51	0.08	0.34	0.31	2.15333	1.33655e-06	5.27552e-06
4332134	LOC4332134	-1.81058	6.05	6.69	6.62	1.88	1.68	2.05	1.87	6.45333	1.13525e-26	1.2442e-25
4332137	LOC4332137	-1.08118	17.53	21.34	18.95	9.41	9.63	8.8	9.28	19.2733	4.85644e-25	5.02428e-24
4332204	LOC4332204	-4.03372	2.83	2.72	3.67	0.2	0.16	0.21	0.19	3.07333	3.65914e-19	3.06997e-18
4332236	LOC4332236	-1.49841	4.03	4.2	3.55	1.38	1.62	1.24	1.41333	3.92667	2.82859e-14	1.89839e-13
4332245	LOC4332245	-1.06543	1.27	0.96	0.95	0.53	0.5	0.59	0.54	1.06	3.7272e-05	0.000126549
4332249	LOC4332249	-1.1803	15.06	14.15	14.07	6.48	6.23	6.73	6.48	14.4267	4.52655e-33	5.96016e-32
4332254	LOC4332254	-1.50917	4.54	3.54	4.12	1.54	1.45	1.36	1.45	4.06667	7.37626e-14	4.83384e-13
4332273	LOC4332273	-1.06896	14.7	15.64	16.22	7.12	7.59	7.88	7.53	15.52	1.80573e-23	1.77116e-22
4332283	LOC4332283	-2.27607	30.06	30.83	30.02	7.49	6.28	6.03	6.6	30.3033	9.52001e-135	5.24533e-133
4332344	LOC4332344	-1.09889	0.99	0.83	0.9	0.45	0.46	0.38	0.43	0.906667	0.0003413	0.00102487
4332374	LOC4332374	-1.50655	14.63	15.06	15.16	5.09	5.64	5.33	5.35333	14.95	2.19812e-38	3.31473e-37
4332413	LOC4332413	-1.45059	296.1	306.47	302.17	112.92	112.32	111.39	112.21	301.58	0	0
4332445	LOC4332445	-4.87043	0.18	0.15	0.08	0	0	0	0	0.136667	0.0010305	0.00286931
4332483	LOC4332483	-4.95984	0.34	0.35	0.49	0	0	0	0	0.393333	0.000675089	0.00194162
4332500	LOC4332500	-1.73153	39.74	40.35	37.51	13.08	10.85	12.11	12.0133	39.2	1.95641e-108	8.30205e-107
4332509	LOC4332509	-2.22869	225.39	220.64	203.54	49.86	43.86	47.32	47.0133	216.523	0	0
4332559	LOC4332559	-2.03993	60.62	65.43	61.9	15.23	15.86	15.47	15.52	62.65	2.77772e-147	1.69238e-145
4332572	LOC4332572	-1.19311	1.14	0.75	1.02	0.27	0.54	0.49	0.433333	0.97	0.000680883	0.00195689
4332574	LOC4332574	-2.27943	19.36	18.63	18.48	4.33	3.48	4.01	3.94	18.8233	3.38003e-124	1.67191e-122
4332591	LOC4332591	-2.1611	3.95	3.92	4.59	0.95	1.21	0.69	0.95	4.15333	2.1951e-06	8.49793e-06
4332595	LOC4332595	-3.88869	0.69	1.4	1.29	0	0.16	0.08	0.08	1.12667	8.27755e-05	0.000269653
4332611	LOC4332611	-2.21611	0.21	0.21	0.27	0.06	0.06	0.03	0.05	0.23	0.0161255	0.0357707
4332631	LOC4332631	-2.45485	340.75	354.34	368.93	66.15	66.96	64.99	66.0333	354.673	0	0
4332632	LOC4332632	-2.45354	23.59	24.17	22.89	4.72	4.39	4.05	4.38667	23.55	3.77273e-56	8.28083e-55
4332651	LOC4332651	-2.80639	6.03	7.68	7.9	0.96	1.38	0.81	1.05	7.20333	7.04335e-37	1.02506e-35
4332654	LOC4332654	-1.36509	4.24	6.23	5.56	1.74	2.04	2.56	2.11333	5.34333	1.28062e-09	6.48027e-09
4332719	LOC4332719	-1.53755	0.43	0.52	0.45	0.27	0.16	0.06	0.163333	0.466667	0.00926419	0.0217471
4332725	LOC4332725	-1.18383	19.93	19.89	21.56	9.12	8.95	9.38	9.15	20.46	3.07605e-75	8.82604e-74
4332796	LOC4332796	-1.78262	3.22	2.23	2.41	1.29	0.69	0.35	0.776667	2.62	7.23381e-05	0.000237243
4332831	LOC4332831	-1.17123	22.46	21.57	21.38	9.41	10.57	9.57	9.85	21.8033	6.80977e-43	1.13911e-41
4332856	LOC4332856	-1.05347	1163.14	1182.52	1192.26	591.11	571.39	576.25	579.583	1179.31	0	0
4332935	LOC4332935	-1.07921	8.94	9.4	10.19	4.86	4.15	4.73	4.58	9.51	1.69403e-19	1.44026e-18
4333054	LOC4333054	-2.43835	6.1	6.76	6.2	1.23	1.03	1.33	1.19667	6.35333	5.78442e-14	3.80821e-13
4333106	LOC4333106	-1.00667	12.27	12.59	13.54	6.53	6.44	6.46	6.47667	12.8	2.0938e-30	2.55911e-29
4333197	LOC4333197	-1.58275	3.59	3.62	4.75	1.33	1.47	1.27	1.35667	3.98667	2.01995e-07	8.57316e-07
4333240	LOC4333240	-1.37047	0.72	0.7	0.63	0.33	0.22	0.26	0.27	0.683333	0.000224797	0.000691956
4333320	LOC4333320	-2.44788	37.58	43.88	41.44	8.09	7.62	7.22	7.64333	40.9667	1.48088e-144	8.88819e-143
4333399	LOC4333399	-1.08362	6.35	6.12	5.53	2.98	3.01	2.65	2.88	6	9.24293e-12	5.36649e-11
4333404	LOC4333404	-1.47858	0.57	0.81	0.7	0.21	0.43	0.12	0.253333	0.693333	0.00235981	0.00618811
4333471	LOC4333471	-1.73618	0.44	0.66	0.51	0.28	0.11	0.1	0.163333	0.536667	0.0155852	0.0347218
4333501	LOC4333501	-1.88425	4.57	4.39	4.84	1	1.52	1.28	1.26667	4.6	9.08485e-21	8.07883e-20
4333545	LOC4333545	-2.67108	3.66	3.46	3.54	0.59	0.57	0.55	0.57	3.55333	4.31389e-34	5.85876e-33
4333566	LOC4333566	-3.85045	2.84	3.34	3.13	0.3	0.14	0.21	0.216667	3.10333	1.16945e-32	1.52488e-31
4333626	LOC4333626	-1.39106	24.47	24.94	24.61	10.33	9.62	8.73	9.56	24.6733	6.01988e-90	2.05953e-88
4333648	LOC4333648	-1.64151	19.9	21.35	20.03	5.95	6.73	7.37	6.68333	20.4267	1.19053e-26	1.30301e-25
4333649	LOC4333649	-2.16217	54.84	60.92	59.55	15.52	13.13	11.3	13.3167	58.4367	4.10671e-95	1.51654e-93
4333715	LOC4333715	-7.32473	11.02	11.93	12.59	0.17	0	0.06	0.0766667	11.8467	2.19884e-23	2.14978e-22
4333720	LOC4333720	-1.72906	0.82	0.83	0.8	0.26	0.25	0.24	0.25	0.816667	1.67606e-09	8.40044e-09
4333744	LOC4333744	-1.08774	12.24	12.65	10.36	5.31	6.97	4.72	5.66667	11.75	7.53497e-12	4.39701e-11
4333748	LOC4333748	-2.46936	3.35	3.57	3.9	0.77	0.45	0.77	0.663333	3.60667	7.21267e-12	4.21503e-11
4333763	LOC4333763	-1.34572	1.31	0.92	0.97	0.57	0.44	0.27	0.426667	1.06667	0.00289376	0.00746843
4333768	LOC4333768	-1.26093	22.24	22.14	21.91	9.87	10.52	9.81	10.0667	22.0967	3.21623e-87	1.06714e-85
4333923	LOC4333923	-1.3648	13.4	13.67	13.1	4.96	6.08	4.9	5.31333	13.39	1.83744e-11	1.04697e-10
4333924	LOC4333924	-2.87789	0.59	0.57	0.28	0.09	0.06	0.06	0.07	0.48	7.2305e-05	0.000237173
4333940	LOC4333940	-4.33073	0.21	0.13	0.13	0	0	0	0	0.156667	0.00666311	0.0160525
4333943	LOC4333943	-1.21665	2.99	3.02	2.7	1.26	1.28	1.28	1.27333	2.90333	1.35827e-12	8.28179e-12
4333976	LOC4333976	-4.1914	0.13	0.16	0.03	0	0	0	0	0.106667	0.011613	0.0266605
4334017	LOC4334017	-4.18065	95.3	102.25	100.4	6.62	5.39	4.83	5.61333	99.3167	2.41939e-138	1.38346e-136
4334034	LOC4334034	-3.09534	168.36	151.31	166.05	19.31	20.67	17.93	19.3033	161.907	0	0
4334085	LOC4334085	-1.43538	1.25	2.31	2.62	0.75	0.67	0.91	0.776667	2.06	0.00106031	0.00294689
4334132	LOC4334132	-1.24847	2.23	2.55	2.5	1.16	0.85	1.11	1.04	2.42667	0.000230203	0.000707966
4334169	LOC4334169	-1.30832	190.73	200.82	194.28	82.46	78.4	79.75	80.2033	195.277	0	0
4334174	LOC4334174	-1.02334	14.49	13.25	14.17	7.61	7.76	5.67	7.01333	13.97	2.25185e-09	1.11729e-08
4334194	LOC4334194	-1.69634	0.99	0.94	1.03	0.24	0.41	0.28	0.31	0.986667	9.14776e-07	3.67246e-06
4334202	LOC4334202	-3.24486	45.61	45.39	45.94	4.35	5.8	4.61	4.92	45.6467	7.22323e-98	2.7342e-96
4334213	LOC4334213	-3.99099	672.92	708.62	714.72	43.85	44.5	45.97	44.7733	698.753	0	0
4334231	LOC4334231	-1.58485	2340.56	2239.7	2324.32	736.43	822.64	799.67	786.247	2301.53	3.60984e-169	2.59094e-167
4334250	LOC4334250	-2.26275	0.81	0.4	0.88	0.11	0.15	0.19	0.15	0.696667	0.000204086	0.00063239
4334253	LOC4334253	-1.06019	2.91	2.4	2.46	1.25	1.49	1.08	1.27333	2.59	0.00412639	0.0103483
4334267	LOC4334267	-2.12844	0.34	0.64	0.3	0.15	0.05	0.1	0.1	0.426667	0.0142149	0.0319616
4334268	LOC4334268	-1.23737	5.64	5.79	5.85	2.67	2.46	2.33	2.48667	5.76	1.1673e-13	7.55745e-13
4334272	LOC4334272	-1.18361	0.98	0.74	0.66	0.5	0.36	0.21	0.356667	0.793333	0.000663642	0.00191143
4334311	LOC4334311	-1.11731	0.83	1.17	1.23	0.45	0.5	0.56	0.503333	1.07667	0.019328	0.0420908
4334356	LOC4334356	-2.23698	54.92	57.7	60	12.34	12.84	12.1	12.4267	57.54	5.68571e-187	4.55384e-185
4334359	LOC4334359	-1.04339	392.37	400.99	397.16	192.27	198.48	197.25	196	396.84	0	0
4334492	LOC4334492	-1.68758	2.31	2.45	2.18	0.87	0.59	0.73	0.73	2.31333	3.15698e-09	1.55079e-08
4334503	LOC4334503	-1.76993	285.55	298.29	288.74	91.06	85.76	84	86.94	290.86	0	0
4334504	LOC4334504	-1.4526	0.88	0.61	0.97	0.29	0.18	0.44	0.303333	0.82	0.000873439	0.00246462
4334507	LOC4334507	-1.09159	0.97	0.87	0.7	0.47	0.37	0.37	0.403333	0.846667	0.00861182	0.0203262
4334523	LOC4334523	-3.49537	0.09	0.26	0.24	0.05	0	0	0.0166667	0.196667	0.0231075	0.0494754
4334553	LOC4334553	-4.00633	333.27	327.24	331.1	20.64	21.21	21.02	20.9567	330.537	0	0
4334592	LOC4334592	-5.14644	11.81	10.05	11.02	0.22	0.14	0.59	0.316667	10.96	1.81421e-32	2.35167e-31
4334593	LOC4334593	-4.02801	32.39	34.24	37.97	2.61	1.8	2.13	2.18	34.8667	9.58719e-82	2.96541e-80
4334600	LOC4334600	-1.27205	29.01	28.53	28.92	11.95	12.1	12.36	12.1367	28.82	3.64537e-81	1.11472e-79
4334710	LOC4334710	-1.16576	1.07	1.05	0.94	0.45	0.55	0.39	0.463333	1.02	2.94896e-06	1.12761e-05
4334714	LOC4334714	-1.09059	34	35	34.23	16.67	15.54	17.07	16.4267	34.41	1.55039e-80	4.70526e-79
4334846	LOC4334846	-1.43456	0.99	1.06	0.89	0.36	0.5	0.25	0.37	0.98	0.000748476	0.00213593
4334885	LOC4334885	-1.1664	5.8	4.6	4.61	2.25	2.46	2.11	2.27333	5.00333	2.92941e-07	1.22589e-06
4335111	LOC4335111	-1.82173	1.06	1.06	1.3	0.38	0.4	0.2	0.326667	1.14	2.02069e-06	7.84662e-06
4335140	LOC4335140	-1.09849	11.19	11.54	12.02	4.98	5.61	5.91	5.5	11.5833	1.34601e-26	1.46787e-25
4335211	LOC4335211	-1.26976	29.06	29.02	30.9	11.33	13.04	13.3	12.5567	29.66	1.29783e-26	1.41724e-25
4335295	LOC4335295	-1.32248	281.1	283.72	289.93	116.14	120.67	112.05	116.287	284.917	5.10009e-209	4.60302e-207
4335322	LOC4335322	-3.33494	1.38	1.31	0.79	0.09	0.09	0.18	0.12	1.16	0.000205158	0.000635466
4335335	LOC4335335	-1.0442	132.02	138.78	135.24	67.64	66.2	66.35	66.73	135.347	1.45708e-219	1.37135e-217
4335407	LOC4335407	-1.04018	13.38	13.01	13.61	5.57	7.84	6.4	6.60333	13.3333	1.30876e-13	8.46201e-13
4335417	LOC4335417	-2.55068	0.96	0.96	1.36	0.17	0.23	0.17	0.19	1.09333	4.53426e-05	0.000152516
4335430	LOC4335430	-1.45539	81.39	87.98	86.02	33.26	29.83	31.83	31.64	85.13	1.24247e-114	5.53461e-113
4335507	LOC4335507	-1.49934	6.84	8.23	7.57	2.78	2.61	2.76	2.71667	7.54667	6.83107e-24	6.80238e-23
4335529	LOC4335529	-5.73291	91.17	95.19	95.07	1.58	1.7	2.11	1.79667	93.81	0	0
4335599	LOC4335599	-2.37913	57.81	63.3	61.53	12.04	11.92	11.78	11.9133	60.88	1.56027e-203	1.35755e-201
4335763	LOC4335763	-1.57353	44.93	39.63	43.09	13.14	14.57	16.01	14.5733	42.55	7.78858e-67	1.99355e-65
4335798	LOC4335798	-4.27662	1.76	1.99	1.55	0.11	0.11	0.06	0.0933333	1.76667	5.58666e-09	2.69667e-08
4335866	LOC4335866	-1.0603	0.72	0.72	0.99	0.42	0.23	0.54	0.396667	0.81	0.0212822	0.0459373
4335888	LOC4335888	-1.16684	1.35	1.55	1.34	0.54	0.69	0.69	0.64	1.41333	5.55008e-08	2.47868e-07
4335980	LOC4335980	-1.42781	11.89	12.03	12.71	4.81	4.28	4.77	4.62	12.21	1.15625e-34	1.59268e-33
4335981	LOC4335981	-1.86223	0.55	0.51	0.6	0.14	0.23	0.09	0.153333	0.553333	0.00710138	0.0170135
4335984	LOC4335984	-1.19814	763.98	759.41	756.54	333.61	327.81	334.8	332.073	759.977	0	0
4336022	LOC4336022	-1.46336	2.22	3.47	2.39	1.16	0.87	0.95	0.993333	2.69333	8.80348e-05	0.000285708
4336059	LOC4336059	-2.54959	7.22	5.49	4.65	1.42	1.21	0.41	1.01333	5.78667	1.03015e-06	4.10973e-06
4336075	LOC4336075	-2.64033	16.23	14.67	18.68	2.48	2.58	3.17	2.74333	16.5267	1.18059e-40	1.87622e-39
4336088	LOC4336088	-2.53761	0.33	0.38	0.38	0.05	0.09	0.05	0.0633333	0.363333	0.00978984	0.0228634
4336109	LOC4336109	-1.01498	127.45	139.54	139.77	71.14	64.41	70.55	68.7	135.587	5.67787e-49	1.08911e-47
4336153	LOC4336153	-1.84074	22.36	23.72	23.91	7.2	5.89	6.77	6.62	23.33	5.71197e-130	3.00351e-128
4336167	LOC4336167	-2.09245	0.25	0.57	0.54	0.22	0.07	0.04	0.11	0.453333	0.00438737	0.0109483
4336228	LOC4336228	-1.44183	3.02	4	3.43	1.26	1.33	1.33	1.30667	3.48333	1.72085e-16	1.29027e-15
4336261	LOC4336261	-1.7452	15.35	14.04	13.12	4.53	4.84	3.56	4.31	14.17	1.86555e-30	2.28475e-29
4336283	LOC4336283	-1.21927	143.53	150.5	149.68	64.54	64.62	64.95	64.7033	147.903	1.19608e-173	8.79357e-172
4336284	LOC4336284	-1.25395	1.77	1.77	1.46	0.72	0.72	0.7	0.713333	1.66667	3.70721e-06	1.40351e-05
4336389	LOC4336389	-1.00789	15.33	15.86	14.59	7.7	7.94	7.54	7.72667	15.26	2.81298e-26	3.03888e-25
4336400	LOC4336400	-2.41731	0.38	0.42	0.76	0.04	0.17	0.08	0.0966667	0.52	0.00184141	0.00491449
4336431	LOC4336431	-2.27964	8.79	8.82	10.16	1.67	2.04	2.11	1.94	9.25667	2.89751e-34	3.9529e-33
4336456	LOC4336456	-2.74145	21.52	22.72	23.24	3.81	3.28	3.19	3.42667	22.4933	3.76208e-71	1.01901e-69
4336457	LOC4336457	-1.65749	6.85	6.77	7.93	2.29	2.36	2.31	2.32	7.18333	6.55636e-13	4.08199e-12
4336460	LOC4336460	-1.64668	41.87	41.75	46.19	14.47	14.52	13.86	14.2833	43.27	3.61638e-147	2.19231e-145
4336472	LOC4336472	-3.0769	1.28	1.22	1.74	0.18	0.12	0.21	0.17	1.41333	1.06326e-11	6.14825e-11
4336486	LOC4336486	-2.01356	0.28	0.42	0.28	0.1	0.14	0	0.08	0.326667	0.0148571	0.0332559
4336487	LOC4336487	-1.01425	4.03	3.36	4.18	2.28	2	1.57	1.95	3.85667	0.00145016	0.00394206
4336542	LOC4336542	-2.01876	6.76	5.43	6.41	1.46	1.45	1.77	1.56	6.2	2.74696e-16	2.04002e-15
4336551	LOC4336551	-1.61076	56.91	57.09	55.77	18.53	19.95	18.19	18.89	56.59	6.27727e-86	2.04354e-84
4336552	LOC4336552	-2.01494	0.26	0.17	0.33	0.07	0.07	0.05	0.0633333	0.253333	0.00800275	0.0189905
4336580	LOC4336580	-1.28225	4.41	5.04	3.88	1.83	1.94	1.8	1.85667	4.44333	1.94416e-10	1.042e-09
4336587	LOC4336587	-2.15337	17.1	17.68	17.45	3.37	4.63	3.97	3.99	17.41	4.35283e-40	6.8279e-39
4336701	LOC4336701	-1.8316	3.94	4.03	4.14	0.91	1.17	1.39	1.15667	4.03667	1.4705e-13	9.48492e-13
4336705	LOC4336705	-1.2402	0.67	0.89	0.48	0.42	0.28	0.18	0.293333	0.68	0.00154569	0.00418013
4336717	LOC4336717	-6.38733	30.87	30.59	32.55	0.44	0.2	0.5	0.38	31.3367	5.0648e-156	3.29321e-154
4336721	LOC4336721	-9.44901	4.55	4.92	4.57	0	0	0	0	4.68	2.20478e-15	1.56345e-14
4336724	LOC4336724	-1.417	15.14	13.36	14.5	5.14	5.88	5.42	5.48	14.3333	4.52327e-54	9.4973e-53
4336727	LOC4336727	-1.95324	0.24	0.22	0.32	0.07	0.09	0.05	0.07	0.26	0.00173982	0.00466344
4336748	LOC4336748	-1.31857	2.83	3.09	2.68	1.14	0.82	1.57	1.17667	2.86667	0.00142423	0.00387418
4336753	LOC4336753	-2.40663	14.41	14.52	14.09	2.8	2.94	2.53	2.75667	14.34	9.39758e-55	1.99394e-53
4336757	LOC4336757	-1.04104	6.11	5.22	6.92	3.3	3.16	2.58	3.01333	6.08333	3.09278e-06	1.17938e-05
4336798	LOC4336798	-2.2055	30.26	29.88	30.49	6.66	6.81	6.51	6.66	30.21	2.64047e-155	1.69861e-153
4336849	LOC4336849	-1.34853	12.1	13.09	13.4	4.82	4.97	5.64	5.14333	12.8633	6.46834e-22	5.98761e-21
4336909	LOC4336909	-1.04591	60.62	65.06	66	34.78	29.57	30.25	31.5333	63.8933	5.77837e-49	1.10751e-47
4336947	LOC4336947	-3.55035	338.43	357.56	358.34	30.16	29.67	31.92	30.5833	351.443	0	0
4337021	LOC4337021	-1.02097	88.17	89.24	90.93	46.45	44.26	43.85	44.8533	89.4467	1.07541e-106	4.41631e-105
4337127	LOC4337127	-2.1236	85.95	72.59	72.92	15.78	20.46	18.15	18.13	77.1533	2.23552e-78	6.62656e-77
4337129	LOC4337129	-5.04178	0.41	1.94	1.5	0	0	0	0	1.28333	0.000620999	0.00179566
4337130	LOC4337130	-4.33058	0.63	0.65	0.48	0	0	0	0	0.586667	0.00651917	0.0157355
4337229	LOC4337229	-2.62451	374	379.46	376.86	61.6	65.72	59.38	62.2333	376.773	0	0
4337233	LOC4337233	-1.8212	0.2	0.27	0.24	0.07	0.03	0.1	0.0666667	0.236667	0.00442683	0.0110354
4337329	LOC4337329	-2.01912	316.07	324.4	318.26	83.01	80.38	77.89	80.4267	319.577	0	0
4337338	LOC4337338	-1.13973	60.4	66.74	62.14	29.12	29.48	29	29.2	63.0933	1.72228e-52	3.51252e-51
4337341	LOC4337341	-3.36252	127.33	107.46	108.87	13.15	10.83	10.09	11.3567	114.553	3.31349e-132	1.79299e-130
4337343	LOC4337343	-1.11965	13.07	10.44	11.11	5.76	5.42	5.04	5.40667	11.54	4.43372e-17	3.423e-16
4337376	LOC4337376	-1.4832	25.89	25.62	27.56	9.42	8.6	10.77	9.59667	26.3567	5.24172e-55	1.11706e-53
4337457	LOC4337457	-4.70308	167.29	175.16	176.55	7.39	6.54	6.37	6.76667	173	0	0
4337461	LOC4337461	-2.1172	149.6	153.93	148.1	35.86	34.62	35.67	35.3833	150.543	1.4515e-306	1.98355e-304
4337576	LOC4337576	-1.22677	1.17	1.69	1.44	0.51	0.34	1.03	0.626667	1.43333	0.0215653	0.0464987
4337586	LOC4337586	-1.78674	74.39	78.67	79.47	23.6	22.11	22.87	22.86	77.51	2.65595e-225	2.59041e-223
4337665	LOC4337665	-1.07425	7.55	6.58	7.13	3.38	3.31	3.58	3.42333	7.08667	4.98747e-15	3.48158e-14
4337692	LOC4337692	-1.98022	282.04	292.12	291.98	79.1	72.11	72.01	74.4067	288.713	0	0
4337749	LOC4337749	-4.93675	0.82	0.97	0.89	0.06	0.03	0	0.03	0.893333	5.49083e-08	2.45358e-07
4337752	LOC4337752	-1.32325	11.77	13.6	13.09	5.35	4.59	5.7	5.21333	12.82	7.44826e-33	9.7859e-32
4337775	LOC4337775	-1.0323	104.93	103.1	104.24	51.63	52.18	50.9	51.57	104.09	1.44928e-140	8.44701e-139
4337890	LOC4337890	-1.67813	9.29	7.79	8.72	2.49	2.92	2.79	2.73333	8.6	6.28146e-32	8.0262e-31
4337941	LOC4337941	-1.07237	5.61	5.21	5.82	2.02	2.68	3.36	2.68667	5.54667	1.42824e-11	8.20189e-11
4337942	LOC4337942	-2.18601	0.11	0.13	0.35	0.02	0.04	0.07	0.0433333	0.196667	0.0131905	0.0298906
4337962	LOC4337962	-3.15439	422.5	430.92	438.25	50.95	49.57	47.71	49.41	430.557	0	0
4337967	LOC4337967	-2.60794	1.48	2.04	1.65	0.33	0.23	0.3	0.286667	1.72333	1.74481e-11	9.95133e-11
4337975	LOC4337975	-1.14846	7.03	8.19	7.82	3.37	3.3	3.91	3.52667	7.68	1.76708e-15	1.2612e-14
4337987	LOC4337987	-3.28562	41.26	41.66	41.81	4.2	4.27	4.6	4.35667	41.5767	1.55511e-107	6.45197e-106
4338097	LOC4338097	-2.94405	0.6	0.96	0.61	0.04	0.14	0.11	0.0966667	0.723333	1.15469e-05	4.15683e-05
4338145	LOC4338145	-6.58227	2.07	2.55	2.35	0	0.07	0	0.0233333	2.32333	8.27211e-08	3.64389e-07
4338247	LOC4338247	-1.18624	6.92	8.95	9.03	3.82	3.72	3.6	3.71333	8.3	4.96223e-12	2.9289e-11
4338394	LOC4338394	-1.20278	12.76	11.44	12.56	5.74	5.4	5.1	5.41333	12.2533	5.23326e-26	5.5985e-25
4338424	LOC4338424	-1.57007	119.32	116.37	127.07	40.56	41.67	42.91	41.7133	120.92	4.43923e-87	1.46689e-85
4338442	LOC4338442	-1.33555	2.26	2.35	1.99	0.66	0.84	1.16	0.886667	2.2	2.06483e-07	8.76213e-07
4338459	LOC4338459	-1.38714	3.08	2.67	3.5	1.11	1.38	1.12	1.20333	3.08333	0.000260032	0.000794049
4338600	LOC4338600	-1.04715	4.27	3.35	4.5	2.08	1.88	2.01	1.99	4.04	5.62865e-07	2.29976e-06
4338633	LOC4338633	-1.9243	172.27	176.48	177.55	48.17	46.07	47.27	47.17	175.433	1.3409e-268	1.58989e-266
4338655	LOC4338655	-4.4071	0.68	0.69	1.03	0.06	0	0.06	0.04	0.8	0.000129175	0.000410791
4338832	LOC4338832	-1.53772	24.93	24.52	24.34	9.1	7.94	8.84	8.62667	24.5967	1.72088e-54	3.63535e-53
4338858	LOC4338858	-1.15106	44.21	45.28	46.6	22.75	19.98	19.67	20.8	45.3633	1.30117e-76	3.79646e-75
4338926	LOC4338926	-1.99512	3.49	3.39	2.95	1.09	0.77	0.65	0.836667	3.27667	8.15862e-09	3.88925e-08
4338950	LOC4338950	-1.09925	43.34	41.66	44.28	22.88	17.63	20.88	20.4633	43.0933	6.80146e-25	7.00655e-24
4338970	LOC4338970	-1.84095	14.19	12.03	13.72	3.65	3.71	3.98	3.78	13.3133	7.26642e-59	1.67072e-57
4338997	LOC4338997	-1.28349	5.23	6.1	5.8	2.19	2.55	2.42	2.38667	5.71	4.56996e-17	3.52145e-16
4339012	LOC4339012	-1.17965	24.34	25.13	22.57	12.09	9.66	10.59	10.78	24.0133	1.33187e-48	2.52273e-47
4339092	LOC4339092	-1.67177	14.45	14.85	14.6	5.18	4.21	4.62	4.67	14.6333	1.27767e-58	2.91549e-57
4339096	LOC4339096	-1.96651	9.17	10.02	10.61	2.77	2.77	2.21	2.58333	9.93333	8.41606e-45	1.47513e-43
4339101	LOC4339101	-4.4083	12.49	13.41	14.08	0.6	0.55	0.76	0.636667	13.3267	2.96766e-116	1.34675e-114
4339107	LOC4339107	-3.71739	0.14	0.17	0.18	0	0	0.04	0.0133333	0.163333	0.0122842	0.0280126
4339108	LOC4339108	-1.64175	29.53	35.75	32.31	12.74	8.1	11.17	10.67	32.53	8.40365e-26	8.90352e-25
4339132	LOC4339132	-1.04367	19.58	20.13	20.13	9.78	9.06	10.7	9.84667	19.9467	3.30043e-32	4.24858e-31
4339136	LOC4339136	-1.1134	2.56	1.86	2.01	0.79	1.37	0.87	1.01	2.14333	0.004368	0.0109089
4339200	LOC4339200	-2.5594	21.21	21.11	21.25	3.55	3.22	4.21	3.66	21.19	6.20906e-129	3.20223e-127
4339201	LOC4339201	-1.01116	14.72	17.96	16.02	8.08	7.83	8.69	8.2	16.2333	1.34636e-18	1.10731e-17
4339208	LOC4339208	-3.05907	5.89	3.95	6.73	0.42	0.84	0.77	0.676667	5.52333	6.44796e-15	4.47784e-14
4339209	LOC4339209	-3.04227	491.07	488.99	494.81	61.82	57.58	63.16	60.8533	491.623	0	0
4339240	LOC4339240	-1.1234	17.24	17.85	16.15	8.75	8.15	7.01	7.97	17.08	1.63033e-36	2.35289e-35
4339251	LOC4339251	-1.18138	82.35	80.97	82.23	38.27	33.82	38.22	36.77	81.85	3.15691e-90	1.08311e-88
4339312	LOC4339312	-1.29142	2	2.11	2.81	1.02	1.13	0.72	0.956667	2.30667	2.28805e-07	9.64672e-07
4339323	LOC4339323	-1.82188	0.49	0.62	0.76	0.22	0.18	0.13	0.176667	0.623333	0.00422183	0.0105701
4339366	LOC4339366	-3.83033	32.94	32.76	34.92	2.91	2	2.3	2.40333	33.54	2.28708e-114	1.01691e-112
4339374	LOC4339374	-4.04161	0.06	0.06	0.06	0	0	0	0	0.06	0.0154488	0.0344401
4339396	LOC4339396	-1.40656	0.96	0.55	0.81	0.37	0.22	0.3	0.296667	0.773333	0.0040786	0.0102337
4339412	LOC4339412	-1.04777	16.48	15.53	14.61	7.84	8.08	7.06	7.66	15.54	9.31438e-15	6.40228e-14
4339432	LOC4339432	-1.15373	2.25	1.84	1.58	0.74	0.85	1.01	0.866667	1.89	0.00118129	0.00325619
4339444	LOC4339444	-1.72415	1.49	1.68	1.98	0.56	0.43	0.59	0.526667	1.71667	5.61879e-09	2.71164e-08
4339469	LOC4339469	-1.42297	31.19	33.49	34.93	13.08	12.74	11.97	12.5967	33.2033	5.26012e-76	1.52191e-74
4339471	LOC4339471	-1.11938	1.26	1.68	1.22	0.59	0.84	0.51	0.646667	1.38667	0.00266114	0.00690803
4339486	LOC4339486	-1.63875	0.27	0.51	0.48	0.21	0.1	0.1	0.136667	0.42	0.0137197	0.0309563
4339496	LOC4339496	-2.73556	0.38	0.68	0.34	0.13	0.04	0.04	0.07	0.466667	0.00171348	0.00459741
4339497	LOC4339497	-4.17835	41.93	42.01	43.21	2.33	2.2	2.62	2.38333	42.3833	0	0
4339535	LOC4339535	-2.01408	0.51	0.18	0.33	0.04	0.15	0.07	0.0866667	0.34	0.0152889	0.0341246
4339544	LOC4339544	-3.92298	77.99	84.04	75.33	5.84	5.26	4.83	5.31	79.12	0	0
4339560	LOC4339560	-1.21483	156.32	154.78	154.93	69.88	65.21	67.54	67.5433	155.343	8.64333e-98	3.26154e-96
4339598	LOC4339598	-1.703	8.03	10.27	8.33	2.72	2.28	3.41	2.80333	8.87667	1.81235e-06	7.06936e-06
4339631	LOC4339631	-1.14006	7.95	8.08	7.18	3.77	3.8	3.14	3.57	7.73667	5.88644e-19	4.90124e-18
4339670	LOC4339670	-1.66132	8.99	9.23	9.38	3.47	2.76	2.66	2.96333	9.2	3.72943e-19	3.12569e-18
4339675	LOC4339675	-1.19305	49.18	48.45	47.59	20.19	21.83	22.57	21.53	48.4067	7.6094e-114	3.35869e-112
4339706	LOC4339706	-1.49997	58.58	58.7	60.69	21.05	20.5	22.56	21.37	59.3233	1.38212e-99	5.31492e-98
4339707	LOC4339707	-1.14145	2.18	2.34	3.16	1.1	0.97	1.47	1.18	2.56	3.7518e-05	0.000127366
4339715	LOC4339715	-1.22855	208.48	206.99	215.54	93.95	92.25	89.11	91.77	210.337	3.92699e-121	1.89215e-119
4339759	LOC4339759	-2.3229	25.56	26.3	29.24	5.71	5.37	5.41	5.49667	27.0333	3.09427e-139	1.782e-137
4339786	LOC4339786	-2.20243	29.86	30.17	30.68	6.12	7.27	6.69	6.69333	30.2367	4.15928e-84	1.32899e-82
4339793	LOC4339793	-1.37736	1.34	2.35	1.22	0.61	0.73	0.58	0.64	1.63667	0.000182439	0.000568812
4339836	LOC4339836	-2.20839	6.73	5.84	6.45	1.25	1.28	1.65	1.39333	6.34	9.27193e-33	1.21292e-31
4339854	LOC4339854	-1.50536	0.31	0.59	0.37	0.2	0.17	0.09	0.153333	0.423333	0.011253	0.0259473
4339879	LOC4339879	-1.1696	4.19	4.68	4.26	2.18	2.09	1.67	1.98	4.37667	3.8198e-08	1.73151e-07
4339913	LOC4339913	-1.25533	16.88	15.11	16.51	6.32	6.91	7.83	7.02	16.1667	1.2621e-14	8.62119e-14
4339940	LOC4339940	-3.33522	0.28	0.24	0.18	0.04	0	0.04	0.0266667	0.233333	0.00831115	0.0196703
4339974	LOC4339974	-5.81676	1.66	1.07	1.28	0.07	0	0	0.0233333	1.33667	4.15044e-06	1.56299e-05
4339988	LOC4339988	-1.53143	11.17	11.57	10.52	4.18	4.15	3.37	3.9	11.0867	7.98668e-36	1.13436e-34
4340022	LOC4340022	-5.23158	1380.21	1384.14	1391.26	36.09	36.39	41.66	38.0467	1385.2	0	0
4340086	LOC4340086	-3.4892	58.17	55.09	56.44	5.58	5.71	4.64	5.31	56.5667	0	0
4340183	LOC4340183	-1.91269	26.85	27.89	26.4	7.82	7.48	6.64	7.31333	27.0467	3.74042e-77	1.09532e-75
4340184	LOC4340184	-1.58001	1.81	1.75	2.31	0.48	0.88	0.65	0.67	1.95667	0.000625823	0.0018081
4340185	LOC4340185	-2.08996	10.61	8.68	9.02	2.15	1.8	2.86	2.27	9.43667	5.16775e-14	3.40872e-13
4340229	LOC4340229	-1.24714	8.65	6.5	7.1	3.69	3.01	2.88	3.19333	7.41667	9.80477e-08	4.28547e-07
4340377	LOC4340377	-2.24615	56.94	60.81	64.17	13.86	12.26	12.95	13.0233	60.64	3.44533e-160	2.29575e-158
4340388	LOC4340388	-1.01389	3.64	3.58	3.37	2.25	1.47	1.58	1.76667	3.53	0.000505187	0.00148079
4340422	LOC4340422	-1.18905	29.06	29.34	29.69	13.19	13.14	12.98	13.1033	29.3633	2.23425e-56	4.92186e-55
4340455	LOC4340455	-3.76129	2.23	2.81	2.74	0.17	0.25	0.17	0.196667	2.59333	2.72837e-16	2.02808e-15
4340480	LOC4340480	-2.33469	27.59	28.91	30.62	6.07	5.65	5.86	5.86	29.04	1.1644e-118	5.43717e-117
4340559	LOC4340559	-3.63301	1.89	2.35	2.28	0.34	0.08	0.12	0.18	2.17333	1.10174e-14	7.55356e-14
4340580	LOC4340580	-2.14044	0.35	0.32	0.52	0.12	0.1	0.05	0.09	0.396667	0.000811613	0.00230171
4340582	LOC4340582	-1.15111	0.94	0.83	0.67	0.58	0.25	0.28	0.37	0.813333	0.00482943	0.0119638
4340617	LOC4340617	-1.6999	489.36	452.07	485.04	140.78	161.22	146.58	149.527	475.49	2.20509e-118	1.02768e-116
4340625	LOC4340625	-1.7697	2.24	2.75	2.78	0.89	0.65	0.83	0.79	2.59	6.13952e-12	3.60356e-11
4340642	LOC4340642	-2.6983	1.29	1.07	1.07	0.12	0.23	0.19	0.18	1.14333	1.86859e-07	7.9601e-07
4340648	LOC4340648	-3.74918	56.66	53.97	55.47	4.02	5.04	3.51	4.19	55.3667	1.33159e-300	1.78935e-298
4340653	LOC4340653	-1.1467	3.81	3.33	4.31	1.87	1.61	1.78	1.75333	3.81667	1.20315e-12	7.36782e-12
4340661	LOC4340661	-1.23527	16.78	17.6	16.57	6.9	7.08	8.14	7.37333	16.9833	1.7103e-13	1.09819e-12
4340665	LOC4340665	-1.19025	0.92	1.72	1.73	0.94	0.58	0.44	0.653333	1.45667	0.0151323	0.0338218
4340670	LOC4340670	-4.37001	156.19	167.71	159.87	8.21	8.63	7.03	7.95667	161.257	0	0
4340736	LOC4340736	-1.05732	4.06	3.76	4.13	2.44	1.5	1.9	1.94667	3.98333	7.78988e-07	3.14823e-06
4340788	LOC4340788	-2.61049	4.14	4.88	5.09	0.45	1.12	0.79	0.786667	4.70333	5.12984e-24	5.13366e-23
4340874	LOC4340874	-1.12452	510.4	533.85	553.16	252.91	262.42	239.86	251.73	532.47	2.28765e-108	9.69065e-107
4340883	LOC4340883	-1.85695	91.7	90.25	93.26	26.65	25.5	25.14	25.7633	91.7367	0	0
4341136	LOC4341136	-3.99918	0.53	0.32	0.97	0.11	0	0	0.0366667	0.606667	0.00598355	0.0145662
4341202	LOC4341202	-1.011	36.62	36.24	29.59	21.01	15.9	15	17.3033	34.15	1.47393e-15	1.05509e-14
4341263	LOC4341263	-2.11588	55.83	53.3	54.66	13.03	13.18	12.3	12.8367	54.5967	1.45908e-130	7.70574e-129
4341281	LOC4341281	-1.04826	17.11	17.16	17.42	8.33	8.39	8.68	8.46667	17.23	7.40655e-80	2.22546e-78
4341337	LOC4341337	-1.17784	0.59	0.48	0.64	0.29	0.23	0.29	0.27	0.57	0.0162945	0.0361125
4341380	LOC4341380	-3.36124	182.72	176.99	183.08	16.51	19.05	18.12	17.8933	180.93	0	0
4341383	LOC4341383	-3.98861	596.85	616.96	611.91	38.82	40.44	37.86	39.04	608.573	0	0
4341422	LOC4341422	-1.49527	2.08	2.23	3.04	0.89	1.08	0.68	0.883333	2.45	1.69404e-08	7.90573e-08
4341423	LOC4341423	-1.54804	6.54	6.92	7.25	2.29	2.32	2.6	2.40333	6.90333	2.0503e-20	1.79944e-19
4341426	LOC4341426	-2.86234	67.67	72.37	74.71	10.13	10.56	9.36	10.0167	71.5833	0	0
4341482	LOC4341482	-1.08014	0.72	0.95	0.88	0.61	0.27	0.35	0.41	0.85	0.0168127	0.0371078
4341490	LOC4341490	-1.39959	1.55	1.78	1.35	0.53	0.59	0.68	0.6	1.56	4.59643e-08	2.06998e-07
4341525	LOC4341525	-1.1258	3.29	2.9	3.68	1.6	1.44	1.57	1.53667	3.29	1.86205e-06	7.25269e-06
4341607	LOC4341607	-3.58596	5.37	5.8	5.61	0.51	0.35	0.56	0.473333	5.59333	1.31621e-27	1.49678e-26
4341641	LOC4341641	-1.32648	1.45	1.66	2.11	0.91	0.55	0.66	0.706667	1.74	4.34962e-05	0.000146612
4341657	LOC4341657	-1.21604	240.65	242.94	251.86	105.59	110.47	106.15	107.403	245.15	7.90007e-283	9.60235e-281
4341658	LOC4341658	-2.8937	328.53	328.99	332.75	43.8	47.57	45.15	45.5067	330.09	0	0
4341678	LOC4341678	-1.18661	19.22	20.71	20.71	8.66	8.9	9.55	9.03667	20.2133	7.9521e-34	1.07097e-32
4341697	LOC4341697	-2.26346	2.37	1.99	2	0.39	0.57	0.39	0.45	2.12	2.66174e-13	1.68805e-12
4341698	LOC4341698	-1.01389	0.44	0.32	0.35	0.17	0.17	0.22	0.186667	0.37	0.0210797	0.0455368
4341802	LOC4341802	-1.07437	5.76	5.21	5.34	2.48	2.69	2.71	2.62667	5.43667	1.5916e-10	8.57596e-10
4341870	LOC4341870	-1.48291	10.21	10.53	11.33	4.21	3.81	3.69	3.90333	10.69	5.63152e-45	9.92098e-44
4341871	LOC4341871	-4.42096	1128.86	1154.72	1189.47	54.61	56.96	54.48	55.35	1157.68	0	0
4341917	LOC4341917	-1.72182	0.59	0.59	0.63	0.11	0.19	0.26	0.186667	0.603333	0.00291792	0.00752679
4341970	LOC4341970	-1.12289	0.6	0.39	0.6	0.21	0.25	0.28	0.246667	0.53	0.0110803	0.0255783
4341991	LOC4341991	-1.2257	0.99	0.92	1.09	0.33	0.45	0.5	0.426667	1	0.000157906	0.000496416
4342013	LOC4342013	-4.57258	0.13	0.13	0.16	0	0	0	0	0.14	0.00287888	0.00743288
4342039	LOC4342039	-1.12288	4.31	4.06	4.2	2.41	1.77	1.69	1.95667	4.19	2.16635e-09	1.07597e-08
4342135	LOC4342135	-1.79253	18.72	19.33	18.76	4.98	5.37	6.23	5.52667	18.9367	8.79256e-75	2.50795e-73
4342136	LOC4342136	-1.0655	8.43	8.47	8.36	4.03	4.09	4.13	4.08333	8.42	1.59744e-52	3.26067e-51
4342182	LOC4342182	-4.43286	0.28	0.23	0.18	0	0	0.03	0.01	0.23	0.00131336	0.00359442
4342214	LOC4342214	-1.73878	18.93	19.89	19.7	5.88	5.97	6.02	5.95667	19.5067	8.889e-46	1.59147e-44
4342236	LOC4342236	-1.47212	0.75	0.45	0.23	0.2	0.16	0.16	0.173333	0.476667	0.0160667	0.0356598
4342243	LOC4342243	-1.19498	9.04	9.23	8.84	4.17	3.82	4.05	4.01333	9.03667	3.37249e-23	3.27474e-22
4342246	LOC4342246	-1.52234	26.15	26.46	25.52	9.97	8.93	8.77	9.22333	26.0433	3.39087e-67	8.68839e-66
4342286	LOC4342286	-1.10659	29.48	27.59	25.94	16.41	11.18	11.57	13.0533	27.67	7.85354e-09	3.74973e-08
4342291	LOC4342291	-1.73033	4.55	4.64	5.05	1.87	1.19	1.38	1.48	4.74667	1.26929e-20	1.12049e-19
4342381	LOC4342381	-1.03999	219.9	222.99	230.74	110.57	114.19	108.85	111.203	224.543	1.86596e-180	1.42829e-178
4342424	LOC4342424	-4.66489	0.14	0.33	0.28	0.03	0	0	0.01	0.25	0.000615053	0.00177932
4342458	LOC4342458	-2.08018	40.04	46.12	46.51	12.03	10.21	9.73	10.6567	44.2233	5.59374e-91	1.93842e-89
4342552	LOC4342552	-1.51154	426.56	462.49	476.58	167.23	155.81	165.95	162.997	455.21	7.33077e-292	9.58468e-290
4342686	LOC4342686	-1.42919	0.22	0.24	0.25	0.13	0.03	0.11	0.09	0.236667	0.0117823	0.0269877
4342753	LOC4342753	-1.7204	44.51	48.73	47.23	14.12	14.38	14.93	14.4767	46.8233	1.43683e-93	5.16404e-92
4342769	LOC4342769	-1.05248	4.43	4.75	4.11	2.04	2.3	2.19	2.17667	4.43	3.71132e-07	1.53961e-06
4342943	LOC4342943	-1.56064	3.22	3.68	4.48	1.22	1.17	1.54	1.31	3.79333	3.93022e-15	2.76028e-14
4342974	LOC4342974	-2.4733	0.57	0.47	0.52	0	0.1	0.19	0.0966667	0.52	0.00274208	0.00710732
4343010	LOC4343010	-1.16024	28.49	28.18	29.19	12.69	12.81	13.55	13.0167	28.62	5.55227e-81	1.69569e-79
4343015	LOC4343015	-1.94161	2.99	2.28	3.17	1.01	0.71	0.51	0.743333	2.81333	4.49063e-12	2.66224e-11
4343085	LOC4343085	-1.45652	1.92	1.63	1.84	0.51	0.66	0.82	0.663333	1.79667	0.000107139	0.000344519
4343243	LOC4343243	-1.48587	0.89	1.2	1.56	0.18	0.54	0.61	0.443333	1.21667	0.00402483	0.0101083
4343274	LOC4343274	-1.37391	8.8	8.35	9.65	3.68	3.48	3.35	3.50333	8.93333	8.55077e-31	1.05739e-29
4343304	LOC4343304	-4.1914	0.05	0.07	0.01	0	0	0	0	0.0433333	0.011613	0.0266605
4343348	LOC4343348	-2.6111	100.35	97.12	96.52	18.01	15.01	15.93	16.3167	97.9967	0	0
4343452	LOC4343452	-5.11847	0.64	0.74	0.37	0	0	0	0	0.583333	0.000369329	0.00110465
4343510	LOC4343510	-3.18365	2.28	2.35	2.06	0.2	0.29	0.26	0.25	2.23	4.74777e-19	3.96817e-18
4343521	LOC4343521	-1.81752	92.61	95.57	94.77	28.02	27.65	25.99	27.22	94.3167	0	0
4343582	LOC4343582	-2.04702	28.03	27.89	26.68	6.18	7.08	7.09	6.78333	27.5333	1.04993e-93	3.78475e-92
4343589	LOC4343589	-4.68052	2.38	1.86	1.82	0.1	0.14	0	0.08	2.02	6.58748e-11	3.63453e-10
4343590	LOC4343590	-3.18959	162.57	165.15	162.96	19.42	18.75	16.52	18.23	163.56	0	0
4343609	LOC4343609	-2.90473	1.43	1.54	1.44	0.25	0.35	0	0.2	1.47	1.70949e-07	7.30161e-07
4343615	LOC4343615	-1.82131	1.19	2.18	1.7	0.85	0.48	0.12	0.483333	1.69	0.00569149	0.0139281
4343649	LOC4343649	-1.39623	256.59	250.98	253.22	100.35	97.49	96.41	98.0833	253.597	0	0
4343680	LOC4343680	-1.39245	0.44	0.46	0.46	0.08	0.27	0.17	0.173333	0.453333	0.00407258	0.0102207
4343682	LOC4343682	-1.48592	5.75	5.47	6.43	2.69	2.26	1.46	2.13667	5.88333	3.15416e-13	1.99094e-12
4343689	LOC4343689	-2.74208	991.25	1058.05	1075.41	158.85	157.94	163.52	160.103	1041.57	0	0
4343697	LOC4343697	-1.79068	3.57	4.25	3.99	1.4	0.76	1.31	1.15667	3.93667	8.77122e-19	7.26321e-18
4343698	LOC4343698	-1.25096	13.95	14.95	14.68	6.35	6.54	5.72	6.20333	14.5267	2.11511e-44	3.67531e-43
4343718	LOC4343718	-2.04475	11.71	10.12	11.19	2.98	2.71	2.48	2.72333	11.0067	3.4119e-20	2.97931e-19
4343729	LOC4343729	-1.03643	0.83	0.73	0.8	0.4	0.47	0.29	0.386667	0.786667	0.0195741	0.0425542
4343735	LOC4343735	-1.52088	311.46	319.55	317.25	114.24	109.59	112.22	112.017	316.087	0	0
4343739	LOC4343739	-3.71479	0.18	0.14	0.2	0	0	0.04	0.0133333	0.173333	0.00237688	0.00622814
4343758	LOC4343758	-1.98379	11.29	11.7	13.56	3.65	2.31	3.44	3.13333	12.1833	3.74903e-39	5.7539e-38
4343771	LOC4343771	-2.20678	6.01	8.55	6.64	1.86	1.36	1.46	1.56	7.06667	2.67948e-24	2.7061e-23
4343853	LOC4343853	-1.39376	4.06	3.82	3.94	1.82	1.24	1.52	1.52667	3.94	3.97645e-08	1.79948e-07
4343856	LOC4343856	-1.07466	13.71	12.38	15.14	7.41	6.35	6.2	6.65333	13.7433	9.14993e-12	5.31632e-11
4343915	LOC4343915	-3.74859	2.25	3.04	2.72	0.08	0.26	0.27	0.203333	2.67	6.05184e-18	4.84067e-17
4343997	LOC4343997	-1.25798	24.59	26.44	23.96	10.44	11.4	10.21	10.6833	24.9967	4.41431e-18	3.54729e-17
4344002	LOC4344002	-4.57333	0.25	0.19	0.38	0	0	0	0	0.273333	0.00299986	0.00771922
4344073	LOC4344073	-1.15931	9.69	10.03	9.5	4.24	4.65	4.4	4.43	9.74	5.80688e-50	1.1318e-48
4344168	LOC4344168	-2.51205	25.28	25.63	26.96	4.34	4.66	4.92	4.64	25.9567	1.66791e-73	4.68566e-72
4344243	LOC4344243	-1.79608	199.72	179.31	190.89	55.03	58.29	54.6	55.9733	189.973	1.65571e-162	1.13451e-160
4344247	LOC4344247	-1.2244	0.53	1	0.75	0.21	0.44	0.49	0.38	0.76	0.000354543	0.00106293
4344260	LOC4344260	-1.52857	2.11	2.46	2.36	0.87	0.84	0.74	0.816667	2.31	3.12599e-08	1.42771e-07
4344266	LOC4344266	-4.49372	0.68	0.77	0.38	0.08	0	0	0.0266667	0.61	0.00110414	0.00305956
4344276	LOC4344276	-4.05615	6.8	8.67	6.86	0.47	0.41	0.48	0.453333	7.44333	8.6785e-31	1.07209e-29
4344277	LOC4344277	-4.09288	3.23	3.25	3.15	0.29	0.23	0.06	0.193333	3.21	7.92707e-15	5.47047e-14
4344279	LOC4344279	-5.10873	6.7	7.64	7.16	0.19	0.19	0.25	0.21	7.16667	2.88065e-55	6.19904e-54
4344281	LOC4344281	-2.94447	11.34	11.97	11.1	1.48	1.9	1.16	1.51333	11.47	1.04733e-92	3.73642e-91
4344298	LOC4344298	-4.18012	109.87	114.77	113.06	6.74	6.01	6.4	6.38333	112.567	0	0
4344354	LOC4344354	-2.14279	0.47	0.59	0.43	0.13	0.09	0.13	0.116667	0.496667	0.00367944	0.00930749
4344463	LOC4344463	-1.40622	4.22	3.72	3.78	1.4	1.64	1.46	1.5	3.90667	5.36364e-09	2.59264e-08
4344530	LOC4344530	-2.07225	0.4	0.23	0.2	0.07	0.07	0.07	0.07	0.276667	0.0168209	0.0371227
4344537	LOC4344537	-1.53621	2.6	3.06	2.36	1.2	0.93	0.67	0.933333	2.67333	2.749e-07	1.15299e-06
4344624	LOC4344624	-3.052	4.64	2.98	3.37	0.58	0.39	0.39	0.453333	3.66333	1.14419e-09	5.81178e-09
4344635	LOC4344635	-2.64892	9.11	9.91	9.43	1.82	1.55	1.25	1.54	9.48333	2.53337e-55	5.46629e-54
4344706	LOC4344706	-2.00457	17.34	17.19	17.3	4.51	4.4	4.23	4.38	17.2767	5.79367e-89	1.93827e-87
4344737	LOC4344737	-1.79957	5.26	4.78	5.13	2.11	1.28	1.07	1.48667	5.05667	7.62647e-07	3.08528e-06
4345071	LOC4345071	-1.82322	66.27	66.67	67.74	18.57	21	18.17	19.2467	66.8933	3.30281e-162	2.25038e-160
4345192	LOC4345192	-2.26402	25.73	28.89	28.95	6.62	5.49	5.64	5.91667	27.8567	5.30372e-58	1.1967e-56
4345456	LOC4345456	-1.87508	248.55	254.25	263.86	74.12	68.63	70.08	70.9433	255.553	0	0
4345471	LOC4345471	-1.55624	41.92	43	44	14.64	14.41	15.56	14.87	42.9733	2.57184e-122	1.25419e-120
4345509	LOC4345509	-2.02735	1.22	1.15	1.17	0.26	0.33	0.3	0.296667	1.18	1.05158e-22	1.00417e-21
4345515	LOC4345515	-1.33535	0.82	0.88	0.62	0.26	0.42	0.26	0.313333	0.773333	0.0178596	0.0392074
4345541	LOC4345541	-1.54266	172.18	184.84	192.7	65.1	63.36	63.57	64.01	183.24	4.09238e-284	4.99932e-282
4345574	LOC4345574	-3.9401	1.16	0.98	1.12	0.09	0.09	0.04	0.0733333	1.08667	1.48514e-13	9.57679e-13
4345657	LOC4345657	-1.58636	157.21	156.69	158.69	52.76	53.67	53.73	53.3867	157.53	0	0
4345658	LOC4345658	-1.36471	7.35	6.65	6.75	3.32	2.37	2.47	2.72	6.91667	2.14748e-17	1.68264e-16
4345723	LOC4345723	-3.10109	0.16	0.16	0.14	0.03	0	0.03	0.02	0.153333	0.0165929	0.0366663
4345742	LOC4345742	-2.1947	58.83	58.35	56.5	13.32	12.57	12.66	12.85	57.8933	0	0
4345754	LOC4345754	-5.5222	3.1	3.16	3.96	0.11	0	0.11	0.0733333	3.40667	3.47611e-07	1.44468e-06
4345795	LOC4345795	-1.21144	6.51	6.93	7.45	3.77	2.47	2.94	3.06	6.96333	1.53184e-21	1.40137e-20
4345815	LOC4345815	-6.99969	1.66	1.93	0.9	0	0	0	0	1.49667	2.77545e-08	1.27145e-07
4345821	LOC4345821	-3.65729	0.67	0.24	0.29	0.05	0	0.05	0.0333333	0.4	0.00321014	0.00820792
4345841	LOC4345841	-1.02139	119.01	121.13	117.12	62.9	58.4	57.8	59.7	119.087	1.49515e-128	7.67826e-127
4345853	LOC4345853	-2.22657	0.49	0.43	0.39	0	0.21	0.08	0.0966667	0.436667	0.000666843	0.00191951
4345860	LOC4345860	-4.96867	2.69	1.43	2.51	0	0.07	0.15	0.0733333	2.21	5.85833e-08	2.61297e-07
4345861	LOC4345861	-2.0287	124.4	123.22	122.13	33.83	28.29	30.42	30.8467	123.25	5.68204e-182	4.39096e-180
4345900	LOC4345900	-2.45898	10.84	11.94	11.4	2.36	1.66	2.32	2.11333	11.3933	3.27728e-37	4.81013e-36
4345902	LOC4345902	-4.33191	0.06	0.3	0.3	0	0	0	0	0.22	0.00775525	0.0184394
4345923	LOC4345923	-1.50166	29.54	29.66	32.21	9.91	11.17	11.78	10.9533	30.47	1.29402e-64	3.2301e-63
4345931	LOC4345931	-1.36303	2.73	2.9	3.16	1.09	1.03	1.31	1.14333	2.93	3.74964e-12	2.2328e-11
4345940	LOC4345940	-1.45464	0.85	0.8	0.83	0.39	0.33	0.28	0.333333	0.826667	5.18404e-05	0.000173193
4345973	LOC4345973	-2.33457	648.36	661.12	693.1	134.99	134.05	136.07	135.037	667.527	0	0
4345978	LOC4345978	-2.82337	0.22	0.17	0.52	0	0.09	0.04	0.0433333	0.303333	0.0120934	0.0276324
4346028	LOC4346028	-3.81689	0.13	0.09	0.11	0	0	0.02	0.00666667	0.11	0.00936386	0.0219491
4346061	LOC4346061	-2.21503	35.3	34.82	36.3	8	7.52	7.81	7.77667	35.4733	1.49719e-145	9.00847e-144
4346066	LOC4346066	-3.73607	1.45	1.53	1.21	0.13	0.19	0	0.106667	1.39667	1.25004e-06	4.94942e-06
4346077	LOC4346077	-1.74217	1.31	1.5	1.58	0.67	0.5	0.17	0.446667	1.46333	0.00212179	0.00560283
4346084	LOC4346084	-1.53632	75.02	79.52	83.71	30.42	27.06	26.13	27.87	79.4167	3.25409e-137	1.83902e-135
4346085	LOC4346085	-2.87222	0.37	0.58	0.58	0.11	0	0.11	0.0733333	0.51	0.002544	0.00662586
4346110	LOC4346110	-1.29438	1.49	2.12	2.19	0.96	0.82	0.62	0.8	1.93333	0.00166601	0.00448147
4346156	LOC4346156	-1.27192	16.05	17.74	17.68	6.88	7.73	6.98	7.19667	17.1567	5.86146e-29	6.92947e-28
4346178	LOC4346178	-1.33575	0.53	0.65	0.53	0.35	0.22	0.13	0.233333	0.57	0.00985165	0.0229878
4346183	LOC4346183	-1.71127	1.87	2.1	1.9	0.54	0.62	0.66	0.606667	1.95667	3.51573e-20	3.06887e-19
4346190	LOC4346190	-1.62908	46.16	50.47	49.51	14.7	18.9	14.97	16.19	48.7133	1.65069e-25	1.73369e-24
4346210	LOC4346210	-2.41762	0.12	0.12	0.26	0.04	0.03	0.03	0.0333333	0.166667	0.00179799	0.0048071
4346295	LOC4346295	-1.51055	1.85	2.71	2.59	0.96	0.91	0.69	0.853333	2.38333	2.00172e-06	7.77543e-06
4346305	LOC4346305	-1.14843	62.98	70.19	64.84	31.46	29.93	29.57	30.32	66.0033	1.36078e-71	3.71078e-70
4346431	LOC4346431	-1.01827	16.91	16.75	17.05	9.77	8.29	7.41	8.49	16.9033	1.3338e-22	1.26866e-21
4346438	LOC4346438	-2.75091	1.14	1.06	1.07	0.16	0.25	0.08	0.163333	1.09	7.40435e-07	2.99743e-06
4346474	LOC4346474	-1.2831	4.57	3.8	3.94	1.8	1.84	1.5	1.71333	4.10333	1.23718e-08	5.82765e-08
4346513	LOC4346513	-1.20166	95.8	100.28	102.94	44.42	42.62	45.27	44.1033	99.6733	1.87178e-207	1.67683e-205
4346534	LOC4346534	-1.32438	3.88	4.24	4.22	2.22	1.4	1.44	1.68667	4.11333	0.00555913	0.0136235
4346586	LOC4346586	-1.1278	7.47	7.14	7.21	3.18	3.92	3.05	3.38333	7.27333	3.11592e-16	2.30977e-15
4346594	LOC4346594	-1.52369	54.86	60.55	57.84	19.48	21.36	20.47	20.4367	57.75	3.45561e-140	2.00924e-138
4346736	LOC4346736	-1.47567	12.93	13.62	14.69	5.03	4.09	5.99	5.03667	13.7467	1.35779e-25	1.43103e-24
4346746	LOC4346746	-1.45374	139.76	137.15	136.37	50.77	52.17	51.37	51.4367	137.76	1.909e-223	1.83234e-221
4346768	LOC4346768	-1.32501	335.23	356.46	364.43	140.43	146.27	142.25	142.983	352.04	0	0
4346800	LOC4346800	-1.20986	6.64	6.1	6.12	2.87	2.67	2.74	2.76	6.28667	4.739e-26	5.07424e-25
4346822	LOC4346822	-5.51533	0.28	0.11	0.15	0	0	0	0	0.18	7.13002e-05	0.000234099
4346868	LOC4346868	-1.03226	18.7	17.89	18.88	10.11	8.81	8.72	9.21333	18.49	2.22866e-18	1.81504e-17
4346945	LOC4346945	-3.29041	50.82	39.97	38.6	5.31	4.53	3.65	4.49667	43.13	1.87193e-56	4.13499e-55
4346994	LOC4346994	-1.84383	5.53	5.1	6.18	1.68	1.6	1.48	1.58667	5.60333	1.79323e-27	2.0278e-26
4346996	LOC4346996	-1.19895	50.19	49.73	49.88	20.82	22.85	22.99	22.22	49.9333	7.42456e-37	1.07859e-35
4347015	LOC4347015	-1.07573	0.57	0.67	0.45	0.26	0.38	0.17	0.27	0.563333	0.0144532	0.032445
4347032	LOC4347032	-1.34996	1.28	1.1	1.39	0.75	0.32	0.43	0.5	1.25667	0.000389792	0.00116155
4347102	LOC4347102	-3.82	0.38	0.48	0.2	0.05	0	0.03	0.0266667	0.353333	0.00012843	0.000408639
4347115	LOC4347115	-1.10095	0.82	1.08	0.72	0.57	0.34	0.34	0.416667	0.873333	0.00297776	0.00766888
4347129	LOC4347129	-2.02989	3	3.25	2.91	0.64	0.69	0.95	0.76	3.05333	8.01721e-19	6.65167e-18
4347142	LOC4347142	-1.36096	139.25	137.63	140.9	52.58	54.43	58.58	55.1967	139.26	4.7226e-218	4.39347e-216
4347153	LOC4347153	-1.19043	65.57	64.66	64.76	29.92	30.33	26.68	28.9767	64.9967	2.86245e-99	1.09726e-97
4347159	LOC4347159	-1.6577	1.01	2.3	1.77	0.34	0.81	0.48	0.543333	1.69333	0.000715661	0.00205002
4347181	LOC4347181	-1.52526	2.17	2.3	2.09	0.87	0.87	0.56	0.766667	2.18667	6.19749e-12	3.63582e-11
4347221	LOC4347221	-1.2097	1.05	1.01	1.12	0.56	0.41	0.43	0.466667	1.06	9.78793e-05	0.000316004
4347258	LOC4347258	-2.41641	0.68	1.28	1.2	0.3	0.26	0.04	0.2	1.05333	1.7177e-05	6.06978e-05
4347261	LOC4347261	-1.45467	14.75	15.85	15.62	4.96	5.81	6.33	5.7	15.4067	2.30445e-40	3.63365e-39
4347266	LOC4347266	-5.8983	17.15	17.17	15.71	0.2	0.39	0.26	0.283333	16.6767	8.27476e-45	1.45141e-43
4347310	LOC4347310	-1.35669	2.36	2.01	2.59	0.96	0.97	0.65	0.86	2.32	2.55963e-05	8.8459e-05
4347314	LOC4347314	-3.72317	3.23	2.86	3.43	0.23	0.28	0.23	0.246667	3.17333	5.90751e-15	4.1096e-14
4347423	LOC4347423	-3.16761	327.45	325.94	357.98	38.66	37.61	38.61	38.2933	337.123	0	0
4347491	LOC4347491	-1.03312	3.22	3.26	3.92	1.31	1.89	1.95	1.71667	3.46667	2.06774e-05	7.22752e-05
4347614	LOC4347614	-1.78029	8.93	9.19	9.73	2.75	2.51	2.99	2.75	9.28333	5.80962e-36	8.28556e-35
4347618	LOC4347618	-8.27746	321.45	292.45	288.02	0.96	1.04	0.97	0.99	300.64	2.56356e-257	2.91115e-255
4347619	LOC4347619	-7.28372	13.31	9.89	10.35	0.15	0	0.07	0.0733333	11.1833	1.18509e-17	9.3676e-17
4347620	LOC4347620	-8.04482	42.85	43.77	48.07	0.26	0.09	0.17	0.173333	44.8967	1.73444e-41	2.81373e-40
4347807	LOC4347807	-1.51973	1.96	2.16	1.99	0.7	0.61	0.88	0.73	2.03667	0.00096702	0.00270502
4347813	LOC4347813	-1.66028	6.9	6.77	6.9	2.86	1.79	1.97	2.20667	6.85667	4.64705e-22	4.32485e-21
4347822	LOC4347822	-2.59918	0.18	0.07	0.12	0.02	0.03	0.01	0.02	0.123333	0.00141989	0.00386369
4347890	LOC4347890	-2.06137	0.64	1.07	0.95	0.26	0.26	0.13	0.216667	0.886667	0.000205215	0.000635563
4347898	LOC4347898	-3.61267	0.04	0.16	0.33	0	0.04	0	0.0133333	0.176667	0.0197451	0.0428567
4347987	LOC4347987	-1.15127	2.21	2.38	2.06	1.01	1.09	0.94	1.01333	2.21667	4.91476e-05	0.000164743
4348005	LOC4348005	-1.00131	5.17	5.36	5.44	3.07	2.47	2.57	2.70333	5.32333	4.66056e-11	2.59626e-10
4348008	LOC4348008	-1.14281	243.18	261.4	254.66	115.99	116.79	117.03	116.603	253.08	2.33545e-279	2.78275e-277
4348192	LOC4348192	-1.11515	18.13	13.76	17.82	8.26	7.32	7.9	7.82667	16.57	6.56817e-10	3.40559e-09
4348282	LOC4348282	-1.59116	89.56	86.9	84.69	32.21	27.91	28.25	29.4567	87.05	5.01187e-121	2.4053e-119
4348304	LOC4348304	-2.66347	4.82	4.07	4.54	0.69	0.83	0.63	0.716667	4.47667	1.02285e-26	1.12304e-25
4348336	LOC4348336	-1.08896	1.9	1.16	1.54	1.12	0.56	0.52	0.733333	1.53333	0.00491822	0.0121663
4348531	LOC4348531	-3.57633	6.72	5.81	6.63	0.2	1.02	0.41	0.543333	6.38667	6.08711e-16	4.45492e-15
4348591	LOC4348591	-1.0339	2.16	1.28	2.19	1.06	0.98	0.76	0.933333	1.87667	0.0145744	0.0326987
4348619	LOC4348619	-1.05214	1.78	1.75	1.7	0.66	1.05	0.86	0.856667	1.74333	6.56896e-05	0.000216619
4348632	LOC4348632	-1.11054	0.25	0.45	0.47	0.14	0.19	0.23	0.186667	0.39	0.0195115	0.0424411
4348656	LOC4348656	-1.15145	1.26	1.01	1.07	0.51	0.71	0.31	0.51	1.11333	0.0118366	0.0271018
4348690	LOC4348690	-1.00086	54.83	57.46	54.78	27.85	29.28	27.85	28.3267	55.69	4.62458e-61	1.09452e-59
4348824	LOC4348824	-1.0462	58.23	61.57	59.15	28.92	30	29.2	29.3733	59.65	2.21175e-101	8.65659e-100
4349014	LOC4349014	-1.68529	1.35	0.96	0.57	0.17	0.39	0.34	0.3	0.96	0.00393921	0.00990967
4349025	LOC4349025	-2.13993	36.45	36	34.65	8.2	8.79	7.74	8.24333	35.7	1.97657e-126	9.91895e-125
4349090	LOC4349090	-1.41066	366.72	361.15	351.91	148.38	129.91	136.11	138.133	359.927	7.84929e-250	8.55218e-248
4349100	LOC4349100	-2.1135	0.16	0.16	0.16	0.05	0.02	0.05	0.04	0.16	0.00770455	0.0183261
4349123	LOC4349123	-2.82132	2.74	2.75	2.74	0.47	0.27	0.43	0.39	2.74333	4.82028e-16	3.54171e-15
4349343	LOC4349343	-1.18345	39.6	39.11	36.42	17.56	18.04	16	17.2	38.3767	1.00115e-69	2.65816e-68
4349351	LOC4349351	-1.17061	88.15	83.12	84.43	40.27	38.64	37.16	38.69	85.2333	1.04258e-135	5.7839e-134
4349376	LOC4349376	-1.831	5.28	7.24	6.71	2.26	1.69	1.55	1.83333	6.41	2.48843e-16	1.85371e-15
4349384	LOC4349384	-1.03296	49.15	51.03	52.97	25.25	25.59	25.3	25.38	51.05	1.20777e-75	3.4861e-74
4349395	LOC4349395	-2.34434	85.43	83.59	85.15	19.23	16.95	14.82	17	84.7233	8.24076e-206	7.24827e-204
4349404	LOC4349404	-1.64057	35.08	35.16	36.38	12.14	11.87	10.86	11.6233	35.54	1.45593e-52	2.97685e-51
4349454	LOC4349454	-1.04683	62.61	59.91	61.47	29.66	30.38	31.05	30.3633	61.33	4.03748e-90	1.38327e-88
4349475	LOC4349475	-1.65057	24.24	26.55	25.25	8.29	9.08	7.74	8.37	25.3467	7.49892e-53	1.54369e-51
4349520	LOC4349520	-1.70661	41.54	44.97	41.33	13.69	12.73	13.4	13.2733	42.6133	5.4311e-179	4.09244e-177
4349544	LOC4349544	-1.04958	2.6	2.47	2.48	1.44	1.16	1.14	1.24667	2.51667	2.96478e-05	0.000101709
4349579	LOC4349579	-1.51213	0.52	0.24	0.5	0.16	0.1	0.18	0.146667	0.42	0.0089728	0.0211143
4349662	LOC4349662	-1.79946	15.49	15.37	17.34	4.3	5.24	4.55	4.69667	16.0667	1.30692e-50	2.58055e-49
4349746	LOC4349746	-1.16424	2.33	3.35	2.39	1.28	1.45	0.95	1.22667	2.69	3.42258e-06	1.30002e-05
4349815	LOC4349815	-3.71751	0.18	0.15	0.19	0	0.04	0	0.0133333	0.173333	0.0122815	0.028009
4349818	LOC4349818	-1.34236	1.05	1.07	0.9	0.59	0.31	0.31	0.403333	1.00667	0.000319753	0.000964844
4349868	LOC4349868	-1.41897	8.19	8.47	8.41	3.35	3.45	2.73	3.17667	8.35667	2.03004e-22	1.91583e-21
4350110	LOC4350110	-1.48478	4.26	4.81	4.66	1.39	1.79	2.16	1.78	4.57667	1.70389e-09	8.53462e-09
4350438	LOC4350438	-1.62456	1.03	0.99	1.06	0.36	0.31	0.35	0.34	1.02667	7.84109e-08	3.46158e-07
4350568	LOC4350568	-2.20121	0.65	0.57	0.45	0.29	0	0.08	0.123333	0.556667	0.00243157	0.00636249
4350632	LOC4350632	-4.77858	0.12	0.12	0.12	0	0	0	0	0.12	0.00134131	0.00366635
4350636	LOC4350636	-4.80126	4.18	4.86	4.39	0.15	0.23	0.11	0.163333	4.47667	1.14482e-27	1.30617e-26
4350668	LOC4350668	-1.16684	273.45	281.64	276.24	129.59	121.08	126.55	125.74	277.11	9.51376e-307	1.30749e-304
4350733	LOC4350733	-4.33026	0.04	0.11	0.05	0	0	0	0	0.0666667	0.00716741	0.0171496
4350749	LOC4350749	-1.63926	2.5	2.46	2.16	0.85	1.14	0.61	0.866667	2.37333	4.18242e-14	2.77848e-13
4350817	LOC4350817	-1.11029	2.35	2.48	2.89	1.33	1.23	1.07	1.21	2.57333	3.81786e-06	1.44382e-05
4350840	LOC4350840	-4.13038	2.01	2.55	3.65	0.32	0	0.16	0.16	2.73667	1.86377e-05	6.55435e-05
4350956	LOC4350956	-2.16104	0.23	0.5	0.47	0.12	0	0.16	0.0933333	0.4	0.00816558	0.0193409
4350958	LOC4350958	-2.61941	25.17	24.26	24.02	4.39	3.92	3.84	4.05	24.4833	3.00704e-264	3.48011e-262
4350994	LOC4350994	-1.92381	4.06	4.8	4.56	0.91	1.45	1.23	1.19667	4.47333	6.04435e-27	6.68651e-26
4351017	LOC4351017	-1.31064	16.72	16.59	15.53	6.16	7.01	6.87	6.68	16.28	1.01572e-33	1.36414e-32
4351034	LOC4351034	-1.31255	13.18	11.32	11.79	4.11	5.49	5.32	4.97333	12.0967	6.41558e-14	4.21456e-13
4351158	LOC4351158	-1.77707	113.01	117.2	116.4	36.14	33.37	33.34	34.2833	115.537	0	0
4351246	LOC4351246	-1.14327	26.62	25.59	24.97	12.05	12.61	10.88	11.8467	25.7267	2.60609e-58	5.92445e-57
4351253	LOC4351253	-1.53775	0.81	0.87	0.96	0.34	0.31	0.28	0.31	0.88	0.0010302	0.00286882
4351317	LOC4351317	-1.76347	1.1	1.03	0.79	0.32	0.16	0.4	0.293333	0.973333	0.00869338	0.0205068
4351459	LOC4351459	-2.44716	0.19	0.22	0.24	0	0.1	0.02	0.04	0.216667	0.00731764	0.0174831
4351521	LOC4351521	-1.03925	3.05	1.39	2.23	1.1	0.92	1.29	1.10333	2.22333	0.00370627	0.0093734
4351588	LOC4351588	-1.34187	9.23	11.11	9.59	4	4.55	3.47	4.00667	9.97667	2.48418e-19	2.09583e-18
4351675	LOC4351675	-1.52089	57.07	59.29	60.87	22.48	18.39	22.01	20.96	59.0767	3.46245e-127	1.75209e-125
4351676	LOC4351676	-2.76037	32.25	32.52	33.83	5.11	4.66	5.08	4.95	32.8667	2.10615e-179	1.59698e-177
4351687	LOC4351687	-1.11619	5.8	5.38	6.73	3.53	2.38	2.52	2.81	5.97	6.67803e-05	0.000219946
4351693	LOC4351693	-1.73657	2.07	1.43	1.76	0.68	0.48	0.44	0.533333	1.75333	1.39516e-06	5.49703e-06
4351697	LOC4351697	-1.00305	8.15	8.51	8.16	3.82	4.53	4.35	4.23333	8.27333	3.70797e-15	2.6057e-14
4351698	LOC4351698	-1.46904	420.43	429.85	431.59	157.84	155.89	157.25	156.993	427.29	0	0
4351717	LOC4351717	-1.44559	10.32	9.37	9.27	3.77	3.44	3.61	3.60667	9.65333	3.96492e-26	4.26238e-25
4351733	LOC4351733	-2.2365	3.06	6.68	5.83	2.47	0.53	0.64	1.21333	5.19	0.00917889	0.0215552
4351801	LOC4351801	-1.1694	1.73	1.63	1.8	1.01	0.58	0.75	0.78	1.72	0.00170749	0.00458337
4352060	LOC4352060	-1.95801	0.41	0.36	0.51	0.15	0.1	0.08	0.11	0.426667	0.00110481	0.00306107
4352086	LOC4352086	-1.36763	1.21	1.33	1.28	0.61	0.56	0.34	0.503333	1.27333	0.00280927	0.00726979
4352099	LOC4352099	-1.99072	3.38	3.13	3.15	0.89	0.89	0.69	0.823333	3.22	1.85821e-10	9.97255e-10
4352198	LOC4352198	-2.7384	22.41	25.13	23.87	3.79	3.96	3.13	3.62667	23.8033	1.07325e-127	5.49995e-126
4352280	LOC4352280	-1.01383	1.22	1.25	1.12	0.75	0.51	0.55	0.603333	1.19667	0.00352596	0.00894733
4352320	LOC4352320	-1.33642	0.56	0.74	0.9	0.29	0.31	0.29	0.296667	0.733333	7.92971e-05	0.000259089
4352329	LOC4352329	-2.24971	1.57	1.45	1.58	0.38	0.32	0.29	0.33	1.53333	1.10454e-09	5.61865e-09
4352333	LOC4352333	-3.46282	1.15	1.51	1.65	0.2	0.13	0.07	0.133333	1.43667	1.78551e-11	1.01762e-10
4352357	LOC4352357	-2.20391	1.03	1.32	1.29	0.32	0.15	0.35	0.273333	1.21333	2.38025e-05	8.26492e-05
4352358	LOC4352358	-1.96542	0.52	0.42	0.58	0.05	0.18	0.16	0.13	0.506667	0.000497365	0.00145894
4352521	LOC4352521	-1.34562	2.38	2.62	2.32	0.81	1.11	1.02	0.98	2.44	0.00223663	0.00588551
4352572	LOC4352572	-1.49074	35.28	39.04	35.8	12.45	14.06	13.42	13.31	36.7067	1.28939e-52	2.6408e-51
4352683	LOC4352683	-4.79516	10.34	15.01	12.13	0.85	0.8	0	0.55	12.4933	2.28978e-17	1.79009e-16
4352685	LOC4352685	-2.9174	5.12	4.54	4.43	0.72	0.49	0.69	0.633333	4.69667	1.11896e-31	1.41481e-30
4352729	LOC4352729	-3.00173	3.34	3.73	3.21	0.7	0.35	0.26	0.436667	3.42667	5.16843e-10	2.69485e-09
4352823	LOC4352823	-1.6127	1.04	0.76	0.89	0.44	0.15	0.31	0.3	0.896667	5.57457e-05	0.00018565
4352832	LOC4352832	-1.06315	160.98	161.04	165.35	80.39	77.63	79.11	79.0433	162.457	1.03231e-285	1.28049e-283
4352846	LOC4352846	-1.73511	35.38	34.76	37.28	11.37	10.6	10.88	10.95	35.8067	2.02706e-89	6.81927e-88
4352848	LOC4352848	-1.21059	60.5	67.17	64.85	29.17	27.43	28.41	28.3367	64.1733	2.39103e-42	3.94504e-41
4352878	LOC4352878	-2.06337	2.15	2.13	2.24	0.46	0.42	0.7	0.526667	2.17333	2.15113e-17	1.68441e-16
9266041	LOC9266041	-2.3581	10.02	11.31	10.61	2.48	1.84	2.02	2.11333	10.6467	1.77603e-84	5.70499e-83
9266087	LOC9266087	-1.76187	0.25	0.21	0.34	0	0.1	0.14	0.08	0.266667	0.0055676	0.0136401
9266213	LOC9266213	-3.45861	61.13	58.25	63.58	6.13	5.29	5.54	5.65333	60.9867	5.43849e-213	4.96401e-211
9266251	LOC9266251	-4.15993	0.14	0.23	0.5	0	0.05	0	0.0166667	0.29	0.00385327	0.0097137
9266321	LOC9266321	-1.32885	37.78	37.67	39.42	15.86	15.74	14.92	15.5067	38.29	1.81683e-83	5.75955e-82
9266478	LOC9266478	-1.55623	15.36	15.16	15.69	5.4	5.59	5	5.33	15.4033	4.09062e-42	6.71718e-41
9266492	LOC9266492	-1.07148	29.16	25.57	29.99	13.1	14.44	13.56	13.7	28.24	3.78436e-23	3.66585e-22
9266515	LOC9266515	-2.12789	12.85	14.3	13.49	3.54	2.95	2.96	3.15	13.5467	4.08704e-78	1.20705e-76
9266545	LOC9266545	-1.6421	0.87	0.56	0.69	0.38	0.13	0.19	0.233333	0.706667	0.0175849	0.0386395
9266559	LOC9266559	-1.12191	5.69	4.56	5.44	2.67	2.15	2.57	2.46333	5.23	0.000579086	0.00168211
9266561	LOC9266561	-6.63569	493.19	519.89	499.85	5.15	5.13	4.93	5.07	504.31	0	0
9266574	LOC9266574	-2.59993	0.21	0.14	0.29	0.04	0.04	0.04	0.04	0.213333	0.021229	0.0458296
9266623	LOC9266623	-1.78312	0.98	0.91	1.22	0.2	0.48	0.24	0.306667	1.03667	4.62279e-05	0.000155322
9266639	LOC9266639	-8.15743	15.84	16.82	17.28	0.09	0.09	0	0.06	16.6467	4.69366e-29	5.56793e-28
9266710	LOC9266710	-1.12313	3.74	3.83	2.99	1.61	1.32	2	1.64333	3.52	2.02222e-08	9.3704e-08
9266778	LOC9266778	-1.17174	1.47	1.54	1	0.87	0.42	0.52	0.603333	1.33667	0.000770149	0.00219312
9266899	LOC9266899	-2.95136	0.53	1.08	0.45	0.09	0.09	0.09	0.09	0.686667	0.00668201	0.0160901
9266900	LOC9266900	-1.27851	16.27	16.56	16.88	6.3	6.6	7.97	6.95667	16.57	5.97875e-25	6.16954e-24
9266984	LOC9266984	-1.39269	1.05	0.98	1.15	0.41	0.41	0.41	0.41	1.06	0.0212304	0.0458296
9267051	LOC9267051	-2.1505	60.64	56.7	57.85	15.37	12.69	12.11	13.39	58.3967	5.21044e-167	3.64249e-165
9267076	LOC9267076	-1.71476	5.67	5.42	6.68	2.02	1.65	1.85	1.84	5.92333	1.97813e-16	1.48028e-15
9267086	LOC9267086	-4.04233	0.06	0.24	0.24	0	0	0	0	0.18	0.0172991	0.0380877
9267428	LOC9267428	-2.6758	1.04	0.93	0.53	0	0.13	0.27	0.133333	0.833333	0.0177575	0.0389975
9267434	LOC9267434	-3.71775	0.25	0.07	0.18	0.04	0	0	0.0133333	0.166667	0.013443	0.0303922
9267456	LOC9267456	-4.70826	1.62	1.87	1.89	0.02	0.12	0.07	0.07	1.79333	9.20823e-19	7.62248e-18
9267472	LOC9267472	-1.03204	1.26	0.9	0.83	0.71	0.31	0.52	0.513333	0.996667	0.0133704	0.0302444
9267479	LOC9267479	-2.23589	2.15	2.91	2.05	0.51	0.51	0.52	0.513333	2.37	0.00112046	0.00310195
9267508	LOC9267508	-2.65342	10.03	10.88	11.97	1.65	1.75	1.93	1.77667	10.96	3.04833e-41	4.92538e-40
9267539	LOC9267539	-1.64207	0.43	0.39	0.39	0.25	0.07	0.07	0.13	0.403333	0.0183475	0.0401619
9267589	LOC9267589	-1.01402	1.59	1.52	1.62	0.75	0.8	0.83	0.793333	1.57667	3.69545e-05	0.000125542
9267700	LOC9267700	-2.54385	0.85	0.73	0.53	0.16	0.08	0.12	0.12	0.703333	0.000121183	0.000386853
9267741	LOC9267741	-1.7961	38.14	40.43	38.41	11.08	10.97	12.18	11.41	38.9933	2.83954e-284	3.48644e-282
9267843	LOC9267843	-1.36921	0.56	0.56	1.24	0.36	0.36	0.21	0.31	0.786667	0.0188604	0.0411729
9267897	LOC9267897	-1.50899	1.93	2.17	2.4	0.84	0.8	0.68	0.773333	2.16667	1.49044e-06	5.85241e-06
9268028	LOC9268028	-1.11978	3.32	3.39	4	1.73	1.93	1.35	1.67	3.57	1.27212e-07	5.49466e-07
9268106	LOC9268106	-2.54448	0.51	0.64	0.61	0.1	0.03	0.17	0.1	0.586667	0.000125585	0.000400217
9268161	LOC9268161	-2.66922	3.23	2.62	2.75	0.28	0.69	0.42	0.463333	2.86667	1.43793e-05	5.12611e-05
9268164	LOC9268164	-3.01415	0.32	0.22	0.27	0.05	0.05	0	0.0333333	0.27	8.34541e-05	0.000271681
9268195	LOC9268195	-1.1558	6.69	6.68	6.01	3.28	2.51	3.08	2.95667	6.46	4.98205e-07	2.04247e-06
9268288	LOC9268288	-1.07511	0.96	0.68	0.71	0.35	0.3	0.48	0.376667	0.783333	0.0044214	0.011023
9268301	LOC9268301	-1.67925	4.74	4.19	4.51	1.25	1.55	1.47	1.42333	4.48	1.5359e-13	9.89092e-13
9268385	LOC9268385	-1.22167	14.19	16.24	15.1	5.76	6.14	8.11	6.67	15.1767	4.24894e-09	2.06871e-08
9268519	LOC9268519	-4.01308	0.46	0.31	0.22	0.03	0	0.03	0.02	0.33	0.000755609	0.00215374
9268692	LOC9268692	-5.0427	0.15	0.1	0.19	0	0	0	0	0.146667	0.00050464	0.00147936
9268709	LOC9268709	-1.42984	2.03	3.17	4.2	1.04	1.65	0.93	1.20667	3.13333	0.00229023	0.00601935
9268710	LOC9268710	-1.032	1.71	1.02	1.73	0.7	0.92	0.6	0.74	1.48667	0.0107955	0.0249877
9268771	LOC9268771	-2.52658	15.72	15.74	15.85	2.66	3.11	2.58	2.78333	15.77	1.58205e-97	5.93281e-96
9268845	LOC9268845	-1.70211	86.99	92.77	95.3	29.21	30.54	26.55	28.7667	91.6867	8.57066e-101	3.33291e-99
9268895	LOC9268895	-1.67617	1.5	1.77	1.91	0.72	0.41	0.52	0.55	1.72667	8.16334e-10	4.1976e-09
9268955	LOC9268955	-2.67734	0.32	0.43	0.54	0.05	0.05	0.08	0.06	0.43	0.000737661	0.00210656
9268987	LOC9268987	-1.60526	11.76	11.25	11.49	3.46	4.63	3.44	3.84333	11.5	8.82284e-32	1.12083e-30
9269012	LOC9269012	-2.28655	0.37	0.57	0.4	0.05	0.09	0.16	0.1	0.446667	0.0066193	0.0159594
9269034	LOC9269034	-3.1467	31.79	26.73	24.65	3.35	3.47	2.8	3.20667	27.7233	5.55963e-42	9.11086e-41
9269093	LOC9269093	-1.08094	31.5	31.75	32.62	14.44	15.53	16.11	15.36	31.9567	8.08745e-71	2.18082e-69
9269134	LOC9269134	-3.81551	0.17	0.24	0.1	0.03	0	0	0.01	0.17	0.00977212	0.0228287
9269185	LOC9269185	-4.33162	0.17	0.07	0.14	0	0	0	0	0.126667	0.00688367	0.0165443
9269236	LOC9269236	-1.32014	0.31	0.27	0.35	0.14	0.16	0.08	0.126667	0.31	0.00107297	0.00297899
9269428	LOC9269428	-4.77781	0.13	0.22	0.13	0	0	0	0	0.16	0.00142053	0.00386499
9269452	LOC9269452	-1.77298	5.27	5.27	4.08	1.55	1.52	1.28	1.45	4.87333	9.201e-20	7.88639e-19
9269553	LOC9269553	-2.46805	2.48	2.45	2.07	0.49	0.47	0.32	0.426667	2.33333	1.22798e-18	1.01097e-17
9269575	LOC9269575	-1.90413	5.22	4.68	4.91	1.48	1.03	1.52	1.34333	4.93667	5.72024e-23	5.52119e-22
9269581	LOC9269581	-1.24724	58.31	53.86	55.07	24.77	23.63	23.22	23.8733	55.7467	2.17676e-154	1.38922e-152
9269675	LOC9269675	-4.58788	24.65	24.5	24.74	1.1	1.01	1.02	1.04333	24.63	1.17421e-127	6.00459e-126
9269766	LOC9269766	-4.85974	16.83	15.75	15.4	0.56	0.71	0.41	0.56	15.9933	2.18972e-69	5.76959e-68
9270251	LOC9270251	-2.16061	1.51	2.34	1.81	0.51	0.59	0.21	0.436667	1.88667	1.73638e-11	9.90557e-11
9270269	LOC9270269	-1.13589	5.44	5.79	5.41	2.99	2.29	2.54	2.60667	5.54667	0.000142976	0.000452064
9270299	LOC9270299	-1.34814	1.03	1.41	1.04	0.41	0.53	0.47	0.47	1.16	0.00631401	0.0152892
9270420	LOC9270420	-1.12141	86.02	85.25	86.28	38.83	41.56	40.65	40.3467	85.85	1.03088e-47	1.91072e-46
9270544	LOC9270544	-1.14897	47.14	46.06	48.51	21.01	21.02	23.98	22.0033	47.2367	3.26421e-16	2.41821e-15
9270590	LOC9270590	-2.2453	1.39	1.35	1.32	0.42	0.34	0.11	0.29	1.35333	2.98849e-07	1.24876e-06
9270622	LOC9270622	-1.02558	1742.17	1754.48	1798.52	909.23	883.7	859.11	884.013	1765.06	0	0
9270748	LOC9270748	-1.60401	1.08	1.36	1.16	0.33	0.44	0.44	0.403333	1.2	4.71556e-11	2.62569e-10
9271005	LOC9271005	-1.10973	0.4	0.38	0.3	0.17	0.14	0.19	0.166667	0.36	0.0159642	0.0354649
9271063	LOC9271063	-1.21568	1.17	1.31	1.38	0.4	0.51	0.78	0.563333	1.28667	0.000549365	0.00159981
9271214	LOC9271214	-1.67393	148.42	151.5	141.98	46.71	47.34	46.92	46.99	147.3	0	0
9271357	LOC9271357	-1.09256	2.73	3.25	2.99	1.53	1.14	1.62	1.43	2.99	3.14872e-06	1.19996e-05
9271394	LOC9271394	-3.53774	0.24	0.21	0.24	0.03	0.03	0	0.02	0.23	0.00415871	0.0104261
9271404	LOC9271404	-1.28506	1.19	1.41	0.89	0.46	0.43	0.58	0.49	1.16333	0.000782532	0.00222576
9271458	LOC9271458	-4.04251	0.08	0.12	0.16	0	0	0	0	0.12	0.0158782	0.0352965
9271618	LOC9271618	-2.0274	41.36	40.09	42.2	11.47	10.24	9.19	10.3	41.2167	4.75743e-95	1.75149e-93
9271713	LOC9271713	-1.40747	2.75	2.6	2.26	0.93	1.24	0.76	0.976667	2.53667	2.01447e-08	9.33984e-08
9271735	LOC9271735	-1.30043	1.65	1.98	1.47	0.85	0.65	0.78	0.76	1.7	1.18155e-07	5.12083e-07
9271885	LOC9271885	-1.63609	3.18	2.12	3.58	1.12	0.67	1.14	0.976667	2.96	0.000327877	0.000987139
9271955	LOC9271955	-1.88891	81	89.72	86.32	25.85	23.52	21.61	23.66	85.68	1.65398e-85	5.34131e-84
9271957	LOC9271957	-1.42005	390.54	413.74	405.41	151.28	154.44	156.22	153.98	403.23	6.36669e-288	8.0207e-286
9272001	LOC9272001	-1.40602	0.53	0.87	0.63	0.29	0.34	0.15	0.26	0.676667	0.0185773	0.0406171
9272068	LOC9272068	-1.12053	0.86	0.81	0.67	0.34	0.42	0.34	0.366667	0.78	0.00468442	0.0116331
9272109	LOC9272109	-1.30345	0.35	0.2	0.26	0.09	0.11	0.13	0.11	0.27	0.0220032	0.0473737
9272243	LOC9272243	-4.748	93.71	104.39	103.95	3.6	3.86	4.02	3.82667	100.683	1.6188e-229	1.618e-227
9272252	LOC9272252	-2.73706	15.43	15.8	16.33	2.24	2.38	2.63	2.41667	15.8533	4.45021e-133	2.42436e-131
9272350	LOC9272350	-1.15949	2.31	1.75	2	1.09	1.09	0.59	0.923333	2.02	0.00752558	0.0179286
9272401	LOC9272401	-3.18374	0.78	0.88	0.78	0.1	0.07	0.1	0.09	0.813333	6.88231e-07	2.79498e-06
9272429	LOC9272429	-1.09508	4.52	4.37	4.78	2.1	2.25	2.15	2.16667	4.55667	1.69111e-16	1.26836e-15
9272536	LOC9272536	-1.82374	28.63	31.28	29.87	8.14	10.05	7.7	8.63	29.9267	1.72013e-37	2.53699e-36
9272622	LOC9272622	-1.63201	31.84	33.57	35.9	11.54	11.09	10.75	11.1267	33.77	4.43612e-38	6.6399e-37
9272673	LOC9272673	-1.62928	1.72	1.57	0.7	0.26	0.53	0.53	0.44	1.33	0.00740538	0.0176701
