# Supplementary material for: Lesion mimic gene HLM1 positively regulates cell death and disease resistance in rice
Source: Front Plant Sci. 2025 Nov 5;16:1669235. doi: 10.3389/fpls.2025.1669235 (PMC12627016; doi:10.3389/fpls.2025.1669235)
Supplement: Supplementary file 2 [file Table2.xlsx]

## Sheet: Pathway enrichment of up DEGs
Table S2 Pathway enrichment of DEGs identified from RNA-seq (Up)
KEGG Pathway Term ID	Pathway Name	Pathway mediated function	Term Candidate Gene Num	Total Candidate Gene Num	Term Gene Num	Total Gene Num	Rich Ratio	P value	Q value
00904	Diterpenoid biosynthesis	Metabolism of terpenoids and polyketides	14	267	40	4906	0.35	9e-09	1e-06
00999	Biosynthesis of various plant secondary metabolites	Biosynthesis of other secondary metabolites	12	267	59	4906	0.2	5.92e-05	0.00292
00480	Glutathione metabolism	Metabolism of other amino acids	17	267	112	4906	0.15	9.6e-05	0.00292
00500	Starch and sucrose metabolism	Carbohydrate metabolism	22	267	172	4906	0.13	0.000132	0.00292
00460	Cyanoamino acid metabolism	Metabolism of other amino acids	11	267	55	4906	0.2	0.000142	0.00292
00052	Galactose metabolism	Carbohydrate metabolism	11	267	59	4906	0.19	0.000273	0.00468
00350	Tyrosine metabolism	Amino acid metabolism	9	267	44	4906	0.2	0.000482	0.00709
00010	Glycolysis / Gluconeogenesis	Carbohydrate metabolism	17	267	143	4906	0.12	0.00177	0.02
00520	Amino sugar and nucleotide sugar metabolism	Carbohydrate metabolism	18	267	161	4906	0.11	0.00262	0.03
00592	alpha-Linolenic acid metabolism	Lipid metabolism	9	267	58	4906	0.16	0.00371	0.04
00400	Phenylalanine, tyrosine and tryptophan biosynthesis	Amino acid metabolism	8	267	51	4906	0.16	0.00572	0.05
00710	Carbon fixation in photosynthetic organisms	Energy metabolism	10	267	76	4906	0.13	0.0076	0.07
00944	Flavone and flavonol biosynthesis	Biosynthesis of other secondary metabolites	3	267	9	4906	0.33	0.01	0.08
00901	Indole alkaloid biosynthesis	Biosynthesis of other secondary metabolites	2	267	4	4906	0.5	0.02	0.12
00071	Fatty acid degradation	Lipid metabolism	7	267	53	4906	0.13	0.02	0.16
00402	Benzoxazinoid biosynthesis	Biosynthesis of other secondary metabolites	2	267	5	4906	0.4	0.03	0.17
00360	Phenylalanine metabolism	Amino acid metabolism	6	267	43	4906	0.14	0.03	0.17
00950	Isoquinoline alkaloid biosynthesis	Biosynthesis of other secondary metabolites	4	267	22	4906	0.18	0.03	0.17
00195	Photosynthesis	Energy metabolism	6	267	46	4906	0.13	0.04	0.19
00561	Glycerolipid metabolism	Lipid metabolism	9	267	84	4906	0.11	0.04	0.19

## Sheet: Pathway enrichment of down DEGs
Table S2 Pathway enrichment of DEGs identified from RNA-seq (Down)
KEGG Pathway Term ID	Pathway Name	Pathway mediated function	Term Candidate Gene Num	Total Candidate Gene Num	Term Gene Num	Total Gene Num	Rich Ratio	P value	Q value
00906	Carotenoid biosynthesis	Metabolism of terpenoids and polyketides	9	169	32	4906	0.28	8e-07	6.73e-05
04626	Plant-pathogen interaction	Environmental adaptation	18	169	217	4906	0.08	0.000417	0.01
04712	Circadian rhythm - plant	Environmental adaptation	7	169	41	4906	0.17	0.000425	0.01
00940	Phenylpropanoid biosynthesis	Biosynthesis of other secondary metabolites	16	169	192	4906	0.08	0.000838	0.02
00360	Phenylalanine metabolism	Amino acid metabolism	6	169	43	4906	0.14	0.00323	0.06
00904	Diterpenoid biosynthesis	Metabolism of terpenoids and polyketides	5	169	40	4906	0.13	0.01	0.16
00062	Fatty acid elongation	Lipid metabolism	5	169	43	4906	0.12	0.02	0.19
00073	Cutin, suberine and wax biosynthesis	Lipid metabolism	4	169	31	4906	0.13	0.02	0.21
00905	Brassinosteroid biosynthesis	Metabolism of terpenoids and polyketides	3	169	18	4906	0.17	0.02	0.21
00950	Isoquinoline alkaloid biosynthesis	Biosynthesis of other secondary metabolites	3	169	22	4906	0.14	0.04	0.31
00460	Cyanoamino acid metabolism	Metabolism of other amino acids	5	169	55	4906	0.09	0.04	0.31
00270	Cysteine and methionine metabolism	Amino acid metabolism	8	169	122	4906	0.07	0.06	0.39
00053	Ascorbate and aldarate metabolism	Carbohydrate metabolism	5	169	64	4906	0.08	0.07	0.39
00941	Flavonoid biosynthesis	Biosynthesis of other secondary metabolites	3	169	28	4906	0.11	0.07	0.39
00960	Tropane, piperidine and pyridine alkaloid biosynthesis	Biosynthesis of other secondary metabolites	3	169	28	4906	0.11	0.07	0.39
00130	Ubiquinone and other terpenoid-quinone biosynthesis	Metabolism of cofactors and vitamins	4	169	46	4906	0.09	0.07	0.39
04016	MAPK signaling pathway - plant	Signal transduction	9	169	158	4906	0.06	0.09	0.47
00520	Amino sugar and nucleotide sugar metabolism	Carbohydrate metabolism	9	169	161	4906	0.06	0.1	0.49
00564	Glycerophospholipid metabolism	Lipid metabolism	7	169	119	4906	0.06	0.12	0.52
00310	Lysine degradation	Amino acid metabolism	3	169	36	4906	0.08	0.13	0.54
