# Supplementary material for: Lesion mimic gene HLM1 positively regulates cell death and disease resistance in rice
Source: Front Plant Sci. 2025 Nov 5;16:1669235. doi: 10.3389/fpls.2025.1669235 (PMC12627016; doi:10.3389/fpls.2025.1669235)
Supplement: Supplementary file 3 [file Table3.xlsx]

## Sheet: Table S3
Table S3 Primer sequences used in this study
Primer name	Forward primer sequence (5’- 3’)	Reverse primer sequence (5’- 3’)	Application
Indel1	GGTGTCTATTTATGGGCGAGTT	GCAATGAAGGAGCGTGGG	Fine mapping
Indel3	GCGGATTGACAAGGTATT	GGAAGAGTGATGCGTAAT	Fine mapping
RB1	GCACCGATCGCCCTTCCCAACA		Tail-PCR
RB2	CCAACAGTTGCGCAGCCTGAATG		Tail-PCR
RB3	GCTAGAGCAGCTTGAGCTTGGAT		Tail-PCR
AD1		[NTCGA(G/C)T(A/T)T(G/C)G(A/T)GTT]	Tail-PCR
AD2		[NGTCGA(G/C)(A/T)GANA(A/T)GAA]	Tail-PCR
AD3		[(A/T)GTGNAG(A/T)ANCANAGA]	Tail-PCR
P1	CCTGCGCCTTGTGCCGTTTATTCT		Verification of T-DNA insertion
P2		AAATGCCCGTCCTTGATGTGC	Verification of T-DNA insertion
LOC_Os02g03860	TTTCTCGTTATGCCCAAGTCA	ATCATCATAGCCTCAGCACCC	qRT-PCR
LOC_Os02g03870	GGTGTCCACGGTGATGGTGTCCT	CCCTTGCCAATCCGAGATAACGAA	qRT-PCR
LOC_Os02g03880	AGCAGGGCGAAGAAGGTGGT	GCTGCTGGAGCTCAAGGTCG	qRT-PCR
LOC_Os02g03890	CACAGCATTCGGTTATGACTT	CAGCCTCAGATACAGAAGATGG	qRT-PCR
LOC_Os02g03900	GATGAAGAATTGGGTAAGGAAC	TGCAGAACTTGAGTAGAGGGAT	qRT-PCR
LOC_Os02g03910	CGGAAGGGCACCAACTACATC	ACGGTCACGGCGGAGAAGGA	qRT-PCR
PR1a	GTCGGAGAAGCAGTGGTACG	GGCGAGTAGTTGCAGGTGAT	qRT-PCR
PR1b	CTTGGCGAGAACCTCTTCTG	GCCGGCTTATAGTTGCATGT	qRT-PCR
PR8	CACCCGAACATCGCCACCTC	CCCTGCCGCTGCAACTCCTT	qRT-PCR
PR10	CCTGCTGTGGATGATGGG	TAGGGTGAGCGACGAGGT	qRT-PCR
PBZ1	GGTGTGGGAAGCACATACAA	TCGAGCTCGTACTCCACCTT	qRT-PCR
OsDPF	AGTTTCAGCAGCAGCAACAGC	CCGACTCGTCATCCATCCC	qRT-PCR
OsWRKY62	GTACGGGCAGAAGGTGACGC	ACCTATCCTCCGCACATCTTTG	qRT-PCR
OsWRKY24	GTACGGGCAGAAGCAGGTGA	TTGGTCGGGCAGTTCGGGAAGG	qRT-PCR
OsAOS2	CTCGGCATTGCACGGGAGGA	ACCAGCGTCGGGAACAGGA	qRT-PCR
PR3	TCCGACCTGCTCAACAACCC	GCGGCGTCATCCAGAACCA	qRT-PCR
NLS1	TCCACGGCTATCGGCTCT	GCACTTCTCCGCTTGTCC	qRT-PCR
Actin	TGGCATCTCTCAGCACATTCC	TGCACAATG GATGGGTCAGA	Internal reference of qRT-PCR
Target F/R	ATCTAATAAGCGAGGAATC	AGACGAAGAGGCAAGAAC	Target site amplification and sequencing
HLM-BIFC	AGGCCTACTAGTGGATCCATGGAAGGGACTGGTGAGAT	CTACCCGGGAGCGGTACCCTACATGGAAGCATCGGCAA	Vectors construction
SPL1-BIFC	AGGCCTACTAGTGGATCCATGGAGCTCGCCATGGATTT	CTACCCGGGAGCGGTACCTCAGCAAGACGCGTCCATGA	Vectors construction
SPL1-AD	AGGCCAGTGAATTCATGGAGCTCGCCATGGATTT	GAGCTCGATGGATCCTCAGCAAGACGCGTCCATGA	Vectors construction
HLM-BD	ATGGAGGCCGAATTCATGGAAGGGACTGGTGAGAT	CAGGTCGACGGATCCCTACATGGAAGCATCGGCAA	Vectors construction
AD		AGATGGTGCACGATGCACAG	PCR
T7	TAATACGACTCACTATAGG		PCR
BD		TAAGAGTCACTTTAAAATTTGTATC	PCR
