# Supplementary material for: Lesion mimic gene HLM1 positively regulates cell death and disease resistance in rice
Source: Front Plant Sci. 2025 Nov 5;16:1669235. doi: 10.3389/fpls.2025.1669235 (PMC12627016; doi:10.3389/fpls.2025.1669235)
Supplement: Supplementary file 4 [file Table4.xlsx]

## Sheet: Table S4
Table S4 Gene information used for drawing heat map in figure 6
Gene abbreviation	Gene ID in MSU7
NLS1	LOC_Os11g14380
OsPR1	LOC_Os07g03730
OsPR1b	LOC_Os01g28450
OsPR1a	LOC_Os07g03710
OsAOS2	LOC_Os03g12500
OsPR2	LOC_Os01g71670
OsPR3	LOC_Os06g51050
RH2	LOC_Os01g32460
RH3	LOC_Os01g32380
OsAP77	LOC_Os10g39260
OsWRKY24	LOC_Os01g61080
OsWRKY45	LOC_Os05g25770
OsWRKY62	LOC_Os09g25070
OsWRKY76	LOC_Os09g25060
DPF	LOC_Os01g09990
CYP76M7	LOC_Os02g36110
CYP76M8	LOC_Os02g36070
CYP71Z7	LOC_Os02g36190
CYP99A2	LOC_Os04g10160
